# Supplementary material for: LXR pathway drives hormonal response intensity in polycystic ovary syndrome
Source: EMBO Mol Med. 2025 May 21;17(7):1666–85. doi: 10.1038/s44321-025-00251-1 (PMC12254376; doi:10.1038/s44321-025-00251-1)
Supplement: Supplementary file 2 — Dataset EV1 [file 44321_2025_251_MOESM2_ESM.xlsx]

## Sheet: Intersection 258g
Gene_ID	log2FoldChange DKOvsTG-AMHb	log2FoldChange DKOvsWT
Car4	-1.50079	1.8159
Acp5	-1.2622	1.97221
Vwf	-1.10576	1.20866
Spi1	-1.28684	1.62739
Rec8	-2.21962	2.66598
Lcp2	-1.46927	1.88363
Ebi3	-1.54348	1.19398
Hck	-1.78725	2.12061
Ptpn6	-1.69033	2.11748
Ctse	-1.29826	4.34413
Cd244a	-1.55382	2.06328
Adgre1	-1.41987	1.69481
Ggt5	-1.29936	0.746157
Nectin4	-1.34306	1.61969
Slc4a1	-2.40046	1.64754
Pou2f2	-2.10247	2.97457
Cldn13	-1.25226	1.95472
Hdac5	-0.714633	0.836046
Trpm2	-1.25304	2.05486
Tnfaip8l2	-1.21431	1.53426
Klra17	-2.50498	4.06157
Cd48	-1.36411	1.49372
C4a	-1.95688	1.95393
Fcgr1	-1.6065	1.62542
Ncf1	-1.00022	1.36422
Slpi	-1.43378	2.07549
Cyth4	-1.42332	1.79761
Ikzf1	-1.23857	1.72826
Irf1	-0.60729	0.830708
Tcp11l2	-0.679226	0.891362
Vsir	-1.04119	1.44685
Myo1g	-1.4586	2.11639
Sntg2	-0.832488	0.939176
Pik3r5	-1.1691	2.43124
Dglucy	-0.585843	0.814836
Asb2	-1.09888	1.5735
Irf4	-1.05717	1.67599
Syk	-0.975935	1.17295
Sla	-1.71285	1.95064
Nckap1l	-1.09909	1.50056
Pde1b	-0.786135	0.604029
Ciita	-1.12338	1.73695
Naprt	-1.17773	1.16427
Retnlg	-1.54338	2.75529
Cd200r1	-1.33509	2.24719
Cxcl13	-2.04858	3.4166
Tspo2	-1.18403	2.01189
Ms4a7	-1.22534	1.74793
Ms4a6d	-1.47179	1.54527
Lpxn	-1.1478	1.55357
Fermt3	-1.23763	1.57165
Slc11a1	-1.12632	1.63057
Sp100	-0.74372	1.05665
Ptprc	-1.40695	2.2384
Ppfia4	-1.11648	1.26347
Slamf9	-2.01884	2.15608
Batf3	-1.32168	1.72657
Cytip	-1.39295	1.73122
Traf1	-0.823971	1.12544
Card9	-1.37086	1.77418
Il1b	-1.32348	2.0613
Zbp1	-1.45194	1.72313
Il6ra	-0.943648	0.78648
Tlr2	-0.967321	1.31308
Hemgn	-0.977903	2.50665
Coro2a	-1.73755	1.55672
Cd72	-2.26488	2.82108
Csf3r	-1.48304	2.12946
Fgr	-1.875	3.4897
Plac8	-1.01515	1.1288
Lfng	-1.19873	1.36186
Irf5	-1.03218	1.18495
Kel	-1.16155	2.01156
Tbxas1	-0.869057	1.15747
Clec4b1	-2.23286	2.95589
Clec4a2	-1.74347	1.99655
Klra2	-2.09631	3.44715
Ptpro	-0.901591	1.2941
Slco1a4	-1.07649	1.03151
Lilra6	-1.47652	3.11516
Siglece	-2.20578	2.57357
Gdpd3	-1.00446	1.27792
Coro1a	-1.46081	1.50265
Il21r	-1.59417	1.89846
Itgam	-1.49472	2.35835
Pycard	-1.06385	1.29678
Itgal	-0.996455	1.25018
Sash3	-1.30189	1.39916
Btk	-1.25974	1.45755
Tnfsf13b	-1.18136	1.06249
Snx20	-1.08163	1.16078
Jak3	-0.854403	1.46698
Il10ra	-1.43258	1.53957
Ngp	-0.724743	1.09072
Adgre4	-1.95675	3.39298
Rac2	-1.38016	1.41661
Vav1	-1.52554	1.74822
Cd300ld	-2.08436	3.2623
H2-Q4	-0.992546	1.23204
March1	-1.41871	2.07183
C1qc	-1.46226	1.31985
C1qb	-1.51445	1.42847
Krt80	-1.62864	2.07292
Spon2	-1.50079	1.18424
H2-DMb2	-1.16033	1.3124
Themis2	-1.60041	1.61708
Txnip	-0.920551	1.51602
C1s1	-0.673737	0.657087
Gcnt1	-1.49383	2.59336
Camk1d	-0.724133	0.790568
Nlrc4	-1.12684	1.29624
Batf2	-0.890839	1.04914
Trim14	-1.41088	1.45834
Gpr37	-1.45432	1.06464
Zc3h12d	-1.33686	2.28025
Arhgap9	-1.05943	1.67231
Tlr8	-1.63461	2.09394
Cd79b	-2.09005	2.21288
Apobec1	-1.19667	1.63145
Serpina3h	-0.941201	1.11032
Serpina3g	-0.902718	1.29935
Tmem273	-1.1747	1.76308
Grap2	-1.65361	2.04214
Clec4a3	-2.28024	2.7763
Il27	-1.48398	1.87114
Phf11a	-1.08351	1.59428
Cd300c2	-1.23423	2.0077
Tlr1	-1.30872	1.85223
Tlr9	-1.66654	1.33851
Hcar2	-1.91395	2.83762
Kcna5	-1.12388	1.28747
Fpr1	-1.92488	2.60986
Pilra	-2.12312	2.61878
Neurl3	-1.3467	1.90973
Nxpe5	-1.87857	2.05584
Cd300lf	-1.71155	2.6246
Ccdc88b	-1.45357	1.7283
Fcrl5	-2.97612	4.56541
Selplg	-1.51728	1.65236
Cd300e	-2.36034	5.13946
Arhgap30	-1.38149	1.82575
Clec4a1	-2.11353	2.63985
Ccr2	-1.40199	1.86996
Tifab	-1.01588	1.3216
Lrrc25	-1.85056	1.72635
Gpr18	-2.18345	2.62165
Tlr6	-0.809786	1.04845
Wdfy4	-1.42923	1.65161
Treml4	-1.78327	2.16648
Gypa	-1.52858	2.53947
Pld4	-2.15663	2.40451
Fpr2	-2.72882	3.70378
Oas1a	-1.12716	1.23278
Cysltr1	-1.47184	1.74332
Clec12a	-1.85314	2.18369
Lair1	-1.01441	1.15055
Fmnl1	-1.1397	1.28773
S100a8	-1.33754	2.09213
Otulinl	-1.15061	1.37195
S100a9	-1.52486	2.53204
AB124611	-1.41106	1.37852
Nfam1	-1.15321	1.69015
Btnl4	-1.05122	1.65257
Fcer1g	-1.50835	1.40371
Pirb	-1.64554	2.80088
Fcgr4	-2.79057	3.46051
Clec4a4	-1.26989	1.81415
Dbp	-0.808876	1.18568
Gmfg	-1.12926	1.05386
BC023105	-1.30371	1.66705
Pilrb2	-1.6823	2.53543
Pilrb1	-1.52169	2.39948
Oas1g	-1.14332	1.3869
Gm4841	-1.766	2.00689
Zfp125	-2.34966	2.85404
Itgad	-1.26122	2.55818
Tmem35b	-0.599605	0.678557
Lilra5	-1.08206	1.87847
Treml2	-1.60231	1.40518
Gpr31b	-1.66713	2.03306
Csf2rb2	-0.707875	2.36994
Slfn2	-1.09454	1.53076
Gm10478	-2.10252	2.43623
Trim10	-1.43835	2.3929
C4b	-2.02537	2.01063
Sh2d1b2	-2.04407	2.84992
Gm14548	-1.54876	3.21502
Gm15930	-1.52239	2.54158
Gm15448	-1.71153	3.29211
Gm10693	-1.38798	2.91109
Sirpb1c	-2.18768	3.3586
AW112010	-1.0658	1.23222
Igkv4-70	-1.58643	2.18519
Igkv4-61	-1.43979	1.83121
Igkv4-57	-2.21204	2.47997
Igkv12-46	-1.5094	1.96896
Igkv5-39	-1.30064	2.27118
Igkv3-7	-1.44706	2.18109
Ighg2c	-1.56956	2.87254
Ighg2b	-1.27283	2.89601
Ighm	-1.72848	1.58796
Ighv1-18	-1.5639	2.05289
Klhdc7a	-1.72649	1.74751
Evi2a	-0.873653	1.11924
Gm5150	-1.84305	2.14472
Gm9733	-1.54036	1.89243
Igtp	-1.22876	1.08911
Serpina3i	-1.08756	1.26673
Ccr5	-1.97766	2.44308
Klrb1b	-1.49376	2.10167
Ifit1bl1	-1.4202	1.58959
Ms4a6c	-1.37462	1.41211
H2-DMb1	-1.23339	1.2109
Fpr3	-1.60104	2.36654
Gm15925	-1.65124	2.97167
Gm15922	-1.50835	3.01549
Gm15931	-1.50247	2.93263
Gm12250	-1.11555	1.95421
3110053B16Rik	-1.5126	1.81594
BC064078	-0.936808	1.08076
Ighe	-1.09862	3.09845
Bcl2a1b	-1.38615	2.34021
Pira2	-1.45411	2.93877
Phf11b	-1.21524	1.6762
Apol11a	-2.04771	2.78103
Apol11b	-1.98499	3.26756
Btnl6	-1.24213	2.00024
AI606473	-1.63239	2.62805
Igkv1-110	-1.37594	2.1831
Gm5784	-1.39534	1.59266
Igkv3-12	-1.70471	2.23336
Igkv4-78	-1.60195	1.7688
Ighv1-26	-1.5667	2.27912
Ighv1-9	-1.58914	1.71218
Igkv10-95	-1.46049	1.97951
Ighv5-6	-1.34479	1.67622
Sirpb1b	-2.17533	3.37427
Sirpb1a	-2.43327	3.58708
Igkv10-94	-1.46247	2.24476
Igkv4-55	-2.06308	2.1087
Gm26880	-1.37407	5.28624
Iqgap2	0.878091	-1.95738
Slc38a1	1.42231	-1.42544
Mob4	1.04267	-0.953844
Rhcg	1.47596	-1.43338
Alas1	1.22249	-1.87616
Lrrn3	2.01044	-3.0429
Mreg	1.14416	-1.60557
Tspyl4	0.622223	-0.650918
Sdr9c7	1.01715	-1.02769
Necab1	1.94588	-1.976
Pthlh	1.20509	-1.48805
Tubb3	1.33949	-1.70787
Gm10330	1.29674	-1.68954
Gm5662	1.24026	-1.74714
Gm8300	1.02505	-1.46474
Gm16436	0.624605	-0.850828
4930500F10Rik	1.4658	-2.22788

## Sheet: DKOvsWT
ID	ENS	FC
Itgb2	ENSMUSG00000000290	-1.06195
Clec10a	ENSMUSG00000000318	-0.582723
Car4	ENSMUSG00000000805	-1.50079
Acp5	ENSMUSG00000001348	-1.2622
Vwf	ENSMUSG00000001930	-1.10576
Spi1	ENSMUSG00000002111	-1.28684
Napsa	ENSMUSG00000002204	-0.952387
Rec8	ENSMUSG00000002324	-2.21962
Lcp2	ENSMUSG00000002699	-1.46927
Klf4	ENSMUSG00000003032	-0.050714
Ebi3	ENSMUSG00000003206	-1.54348
Car11	ENSMUSG00000003273	-0.491195
Hck	ENSMUSG00000003283	-1.78725
Ptpn6	ENSMUSG00000004266	-1.69033
Ctse	ENSMUSG00000004552	-1.29826
Hdac9	ENSMUSG00000004698	-0.269094
Cd244a	ENSMUSG00000004709	-1.55382
Adgre1	ENSMUSG00000004730	-1.41987
Pvalb	ENSMUSG00000005716	-0.437753
Itgae	ENSMUSG00000005947	-0.503355
Tuft1	ENSMUSG00000005968	-0.123181
Inpp5k	ENSMUSG00000006127	-0.451425
Epor	ENSMUSG00000006235	-0.55741
Ggt5	ENSMUSG00000006344	-1.29936
Nectin4	ENSMUSG00000006411	-1.34306
Itih3	ENSMUSG00000006522	-1.0364
Slc4a1	ENSMUSG00000006574	-2.40046
Cers4	ENSMUSG00000008206	-0.0378502
Pou2f2	ENSMUSG00000008496	-2.10247
Cldn13	ENSMUSG00000008843	-1.25226
Hdac5	ENSMUSG00000008855	-0.714633
Trpm2	ENSMUSG00000009292	-1.25304
Nuak2	ENSMUSG00000009772	-0.138776
Tnfrsf13b	ENSMUSG00000010142	-0.628534
1810065E05Rik	ENSMUSG00000013653	0.0965253
Tnfaip8l2	ENSMUSG00000013707	-1.21431
Klra17	ENSMUSG00000014543	-2.50498
Csf1	ENSMUSG00000014599	-0.362681
Cybb	ENSMUSG00000015340	-0.801962
Cd48	ENSMUSG00000015355	-1.36411
C4a	ENSMUSG00000015451	-1.95688
Plekho1	ENSMUSG00000015745	-0.419013
Fcgr1	ENSMUSG00000015947	-1.6065
Ncf1	ENSMUSG00000015950	-1.00022
H2-M3	ENSMUSG00000016206	-0.268165
Cd274	ENSMUSG00000016496	-0.512199
Bik	ENSMUSG00000016758	0.0911486
Scube1	ENSMUSG00000016763	-0.480962
Slpi	ENSMUSG00000017002	-1.43378
Plxdc1	ENSMUSG00000017417	-0.677263
Mmp9	ENSMUSG00000017737	-0.248221
Cyth4	ENSMUSG00000018008	-1.42332
Ikzf1	ENSMUSG00000018654	-1.23857
Irf1	ENSMUSG00000018899	-0.60729
Dnase1l1	ENSMUSG00000019088	-0.452721
Ccl9	ENSMUSG00000019122	-0.819859
Cfap54	ENSMUSG00000020014	-0.651719
Tcp11l2	ENSMUSG00000020034	-0.679226
Vsir	ENSMUSG00000020101	-1.04119
Plek	ENSMUSG00000020120	-0.665471
Irak3	ENSMUSG00000020227	-0.932894
Myo1g	ENSMUSG00000020437	-1.4586
Sntg2	ENSMUSG00000020672	-0.832488
Mmp28	ENSMUSG00000020682	-0.90707
Slc6a4	ENSMUSG00000020838	-0.777109
Pik3r5	ENSMUSG00000020901	-1.1691
Plcd3	ENSMUSG00000020937	-0.447804
Serpina3n	ENSMUSG00000021091	-0.658534
Dglucy	ENSMUSG00000021185	-0.585843
Asb2	ENSMUSG00000021200	-1.09888
Akr1c12	ENSMUSG00000021211	-0.399401
Akr1c13	ENSMUSG00000021213	-0.328376
Gpr132	ENSMUSG00000021298	-0.715526
Gpr137b	ENSMUSG00000021306	0.028885
Irf4	ENSMUSG00000021356	-1.05717
Syk	ENSMUSG00000021457	-0.975935
Cd180	ENSMUSG00000021624	-0.25895
Naip1	ENSMUSG00000021640	-0.383918
Rnase6	ENSMUSG00000021880	-0.706391
Acod1	ENSMUSG00000022126	-0.196578
Osmr	ENSMUSG00000022146	-0.657894
Osr2	ENSMUSG00000022330	-0.385365
Fbxo32	ENSMUSG00000022358	-0.167271
Sla	ENSMUSG00000022372	-1.71285
Cyp2d26	ENSMUSG00000022445	-0.351386
Nckap1l	ENSMUSG00000022488	-1.09909
Pde1b	ENSMUSG00000022489	-0.786135
Ciita	ENSMUSG00000022504	-1.12338
Naprt	ENSMUSG00000022574	-1.17773
Retnlg	ENSMUSG00000022651	-1.54338
Cd200r1	ENSMUSG00000022667	-1.33509
Samsn1	ENSMUSG00000022876	-0.962152
Cxcl13	ENSMUSG00000023078	-2.04858
Epb42	ENSMUSG00000023216	-1.24268
Tspo2	ENSMUSG00000023995	-1.18403
Pi16	ENSMUSG00000024011	-0.613185
Fgd2	ENSMUSG00000024013	-0.954982
Myo1f	ENSMUSG00000024300	-0.64773
Mzb1	ENSMUSG00000024353	-0.836703
Tnf	ENSMUSG00000024401	-1.0993
Pmaip1	ENSMUSG00000024521	-0.671538
Ms4a7	ENSMUSG00000024672	-1.22534
Ms4a4c	ENSMUSG00000024675	-0.852996
Ms4a6d	ENSMUSG00000024679	-1.47179
Lpxn	ENSMUSG00000024696	-1.1478
Fermt3	ENSMUSG00000024965	-1.23763
Pik3ap1	ENSMUSG00000025017	-0.797775
Slit1	ENSMUSG00000025020	-0.226589
Sfxn2	ENSMUSG00000025036	0.236907
Gm7628	ENSMUSG00000025644	-0.692081
Hk3	ENSMUSG00000025877	-0.768702
Casp12	ENSMUSG00000025887	-0.675444
Casp1	ENSMUSG00000025888	-0.71384
Nrp2	ENSMUSG00000025969	-0.481778
Il1rl1	ENSMUSG00000026069	-0.692498
Ptpn18	ENSMUSG00000026126	-0.740377
Cyp27a1	ENSMUSG00000026170	-0.406961
Slc11a1	ENSMUSG00000026177	-1.12632
Cxcr2	ENSMUSG00000026180	-0.66247
Sp100	ENSMUSG00000026222	-0.74372
Gpr35	ENSMUSG00000026271	-0.648516
Ptprc	ENSMUSG00000026395	-1.40695
Rassf5	ENSMUSG00000026430	-0.431505
Ppfia4	ENSMUSG00000026458	-1.11648
Spta1	ENSMUSG00000026532	-0.734219
Ifi202b	ENSMUSG00000026535	-0.103441
Slamf9	ENSMUSG00000026548	-2.01884
Batf3	ENSMUSG00000026630	-1.32168
Gfi1b	ENSMUSG00000026815	-0.98621
Cytip	ENSMUSG00000026832	-1.39295
Cutal	ENSMUSG00000026870	-0.45486
Traf1	ENSMUSG00000026875	-0.823971
Ifih1	ENSMUSG00000026896	-0.610402
Card9	ENSMUSG00000026928	-1.37086
Prg2	ENSMUSG00000027073	-0.382146
Siglec1	ENSMUSG00000027322	-0.767641
Il1b	ENSMUSG00000027398	-1.32348
Zbp1	ENSMUSG00000027514	-1.45194
Car1	ENSMUSG00000027556	-0.906094
Ptpn22	ENSMUSG00000027843	-0.498223
Tchhl1	ENSMUSG00000027908	-0.927094
Il6ra	ENSMUSG00000027947	-0.943648
Tlr2	ENSMUSG00000027995	-0.967321
Lrat	ENSMUSG00000028003	0.0214242
Alpk1	ENSMUSG00000028028	-0.342802
Ifi44	ENSMUSG00000028037	-0.730749
Fmo5	ENSMUSG00000028088	-0.61888
Rwdd3	ENSMUSG00000028133	-0.226661
Gbp3	ENSMUSG00000028268	-0.683343
Tmod1	ENSMUSG00000028328	-0.708464
Hemgn	ENSMUSG00000028332	-0.977903
Coro2a	ENSMUSG00000028337	-1.73755
Cd72	ENSMUSG00000028459	-2.26488
Csf3r	ENSMUSG00000028859	-1.48304
Fgr	ENSMUSG00000028874	-1.875
Rhoh	ENSMUSG00000029204	-0.736009
Stap1	ENSMUSG00000029254	-0.883163
Plac8	ENSMUSG00000029322	-1.01515
Oasl2	ENSMUSG00000029561	-0.675126
Lfng	ENSMUSG00000029570	-1.19873
Irf5	ENSMUSG00000029771	-1.03218
Kel	ENSMUSG00000029866	-1.16155
Tbxas1	ENSMUSG00000029925	-0.869057
Clec4e	ENSMUSG00000030142	-0.100872
Clec4b1	ENSMUSG00000030147	-2.23286
Clec4a2	ENSMUSG00000030148	-1.74347
Klra2	ENSMUSG00000030187	-2.09631
Ptpro	ENSMUSG00000030223	-0.901591
Slco1a4	ENSMUSG00000030237	-1.07649
Lilra6	ENSMUSG00000030427	-1.47652
Siglece	ENSMUSG00000030474	-2.20578
Hddc3	ENSMUSG00000030532	-0.0957832
Tyrobp	ENSMUSG00000030579	-1.01627
Hapln3	ENSMUSG00000030606	-0.00926032
Gdpd3	ENSMUSG00000030703	-1.00446
Coro1a	ENSMUSG00000030707	-1.46081
Slco2b1	ENSMUSG00000030737	-0.425167
Il21r	ENSMUSG00000030745	-1.59417
Itgam	ENSMUSG00000030786	-1.49472
Pycard	ENSMUSG00000030793	-1.06385
Itgal	ENSMUSG00000030830	-0.996455
Trim30a	ENSMUSG00000030921	-0.623341
Sash3	ENSMUSG00000031101	-1.30189
Was	ENSMUSG00000031165	-1.05525
Btk	ENSMUSG00000031264	-1.25974
L1cam	ENSMUSG00000031391	-0.945713
Tnfsf13b	ENSMUSG00000031497	-1.18136
Snx20	ENSMUSG00000031662	-1.08163
Cngb1	ENSMUSG00000031789	-0.397528
Jak3	ENSMUSG00000031805	-0.854403
Pou2af1	ENSMUSG00000032053	-1.03709
Dixdc1	ENSMUSG00000032064	-0.132711
Bco2	ENSMUSG00000032066	0.402394
Cadm1	ENSMUSG00000032076	-0.71121
Il10ra	ENSMUSG00000032089	-1.43258
Abcg4	ENSMUSG00000032131	0.216461
Calml4	ENSMUSG00000032246	-0.495407
Paqr5	ENSMUSG00000032278	0.24092
Ngp	ENSMUSG00000032484	-0.724743
Uba7	ENSMUSG00000032596	-0.619186
Oas2	ENSMUSG00000032690	-0.490651
Nlrp3	ENSMUSG00000032691	-0.625583
Adgre4	ENSMUSG00000032915	-1.95675
Rac2	ENSMUSG00000033220	-1.38016
Rtp4	ENSMUSG00000033355	-0.658817
Tlr13	ENSMUSG00000033777	-0.840311
Lyl1	ENSMUSG00000034041	-0.798361
Vav1	ENSMUSG00000034116	-1.52554
Arhgap27	ENSMUSG00000034255	-0.386718
Parp14	ENSMUSG00000034422	-0.701741
Gbp8	ENSMUSG00000034438	-0.811187
Pik3ip1	ENSMUSG00000034614	-0.771677
Ly6d	ENSMUSG00000034634	-0.0276893
Cd300ld	ENSMUSG00000034641	-2.08436
Cd300a	ENSMUSG00000034652	-0.559707
Arl4d	ENSMUSG00000034936	-0.0391036
Igsf6	ENSMUSG00000035004	-0.864247
Dok3	ENSMUSG00000035711	-0.986498
H2-Q4	ENSMUSG00000035929	-0.992546
March1	ENSMUSG00000036469	-1.41871
Card11	ENSMUSG00000036526	-0.959136
Pnpla7	ENSMUSG00000036833	-0.528281
C1qc	ENSMUSG00000036896	-1.46226
C1qb	ENSMUSG00000036905	-1.51445
Unc93b1	ENSMUSG00000036908	-0.736677
Krt80	ENSMUSG00000037185	-1.62864
Galnt6	ENSMUSG00000037280	0.145834
Traf3ip3	ENSMUSG00000037318	-1.02099
Spon2	ENSMUSG00000037379	-1.50079
H2-DMb2	ENSMUSG00000037548	-1.16033
Themis2	ENSMUSG00000037731	-1.60041
Aim2	ENSMUSG00000037860	-0.751529
Mturn	ENSMUSG00000038065	-0.809758
Cnbd2	ENSMUSG00000038085	-0.497277
Prdm1	ENSMUSG00000038151	-0.265325
Itln1	ENSMUSG00000038209	-1.20458
Txnip	ENSMUSG00000038393	-0.920551
Tmem255b	ENSMUSG00000038457	-0.361678
C1s1	ENSMUSG00000038521	-0.673737
Dock10	ENSMUSG00000038608	-0.759928
Fsd2	ENSMUSG00000038663	-1.26778
Sema6c	ENSMUSG00000038777	-0.707116
Gcnt1	ENSMUSG00000038843	-1.49383
Camk1d	ENSMUSG00000039145	-0.724133
Ifi44l	ENSMUSG00000039146	-0.602866
Nlrc4	ENSMUSG00000039193	-1.12684
Lyplal1	ENSMUSG00000039246	0.00974743
Batf2	ENSMUSG00000039699	-0.890839
Tbc1d2	ENSMUSG00000039813	-0.222369
Trim14	ENSMUSG00000039853	-1.41088
Fgl2	ENSMUSG00000039899	-0.531667
Gpr37	ENSMUSG00000039904	-1.45432
Zc3h12d	ENSMUSG00000039981	-1.33686
Dtx4	ENSMUSG00000039982	-0.605342
Ifi203	ENSMUSG00000039997	-0.345104
Rgl3	ENSMUSG00000040146	-0.139838
Gbp7	ENSMUSG00000040253	-0.468881
Arhgap9	ENSMUSG00000040345	-1.05943
Xaf1	ENSMUSG00000040483	-0.590043
Tlr8	ENSMUSG00000040522	-1.63461
C3ar1	ENSMUSG00000040552	-1.01911
Cd79b	ENSMUSG00000040592	-2.09005
Apobec1	ENSMUSG00000040613	-1.19667
Cd53	ENSMUSG00000040747	-1.07138
Lat2	ENSMUSG00000040751	-0.571195
Pde9a	ENSMUSG00000041119	-0.358818
Serpina3h	ENSMUSG00000041449	-0.941201
Serpina3g	ENSMUSG00000041481	-0.902718
Serpina5	ENSMUSG00000041550	-0.403704
Tmem273	ENSMUSG00000041707	-1.1747
Rassf4	ENSMUSG00000042129	-0.578689
Lyn	ENSMUSG00000042228	-0.716899
Trem1	ENSMUSG00000042265	-0.885327
Grap2	ENSMUSG00000042351	-1.65361
Crtac1	ENSMUSG00000042401	0.852651
Bpifa2	ENSMUSG00000042459	-0.985701
Ypel3	ENSMUSG00000042675	-0.748298
Serpinb6b	ENSMUSG00000042842	-0.376703
B430306N03Rik	ENSMUSG00000043740	-1.0696
Clec4a3	ENSMUSG00000043832	-2.28024
Gpr146	ENSMUSG00000044197	-0.382659
Il27	ENSMUSG00000044701	-1.48398
Phf11a	ENSMUSG00000044703	-1.08351
Cd300c2	ENSMUSG00000044811	-1.23423
Tlr1	ENSMUSG00000044827	-1.30872
Tlr9	ENSMUSG00000045322	-1.66654
Hcar2	ENSMUSG00000045502	-1.91395
Kcna5	ENSMUSG00000045534	-1.12388
Fpr1	ENSMUSG00000045551	-1.92488
Gvin1	ENSMUSG00000045868	-0.599419
Gapt	ENSMUSG00000046006	-1.1835
Pilra	ENSMUSG00000046245	-2.12312
Ccbe1	ENSMUSG00000046318	-0.243483
Tifa	ENSMUSG00000046688	-0.569262
Mpeg1	ENSMUSG00000046805	-0.844358
Spesp1	ENSMUSG00000046846	0.117119
Neurl3	ENSMUSG00000047180	-1.3467
Fam180a	ENSMUSG00000047420	-0.781302
Gpr141b	ENSMUSG00000047462	0.174172
Nxpe5	ENSMUSG00000047592	-1.87857
Cd300lf	ENSMUSG00000047798	-1.71155
Ccdc88b	ENSMUSG00000047810	-1.45357
Fcrl5	ENSMUSG00000048031	-2.97612
Nat8l	ENSMUSG00000048142	-0.446461
Selplg	ENSMUSG00000048163	-1.51728
Zdhhc22	ENSMUSG00000048483	-1.01418
Cd300e	ENSMUSG00000048498	-2.36034
Fbxl13	ENSMUSG00000048520	-0.378479
Arhgap30	ENSMUSG00000048865	-1.38149
Clec4a1	ENSMUSG00000049037	-2.11353
Ccr2	ENSMUSG00000049103	-1.40199
Rtl5	ENSMUSG00000049191	-0.514788
Tifab	ENSMUSG00000049625	-1.01588
Lrrc25	ENSMUSG00000049988	-1.85056
Amz1	ENSMUSG00000050022	-0.499112
Gpr18	ENSMUSG00000050350	-2.18345
Gm42743	ENSMUSG00000050936	0.14114
Apol10a	ENSMUSG00000050982	-1.23276
Fbll1	ENSMUSG00000051062	-0.647319
Tlr6	ENSMUSG00000051498	-0.809786
Wdfy4	ENSMUSG00000051506	-1.42923
Treml4	ENSMUSG00000051682	-1.78327
Gypa	ENSMUSG00000051839	-1.52858
Tlr11	ENSMUSG00000051969	-0.615925
Rgs14	ENSMUSG00000052087	-1.0193
Pld4	ENSMUSG00000052160	-2.15663
Fpr2	ENSMUSG00000052270	-2.72882
Tchh	ENSMUSG00000052415	0.195472
C130026I21Rik	ENSMUSG00000052477	-0.556622
Oas1a	ENSMUSG00000052776	-1.12716
Cysltr1	ENSMUSG00000052821	-1.47184
Dnah6	ENSMUSG00000052861	-0.790081
Clec12a	ENSMUSG00000053063	-1.85314
Fes	ENSMUSG00000053158	-0.788294
Slc39a8	ENSMUSG00000053897	-0.729541
Iigp1	ENSMUSG00000054072	-1.12327
Kcnn4	ENSMUSG00000054342	-1.04975
Cadps	ENSMUSG00000054423	-0.132323
A930005H10Rik	ENSMUSG00000054426	-0.0588634
Pld5	ENSMUSG00000055214	-1.1223
Wdr86	ENSMUSG00000055235	0.116173
H2-Q5	ENSMUSG00000055413	-0.946901
Lair1	ENSMUSG00000055541	-1.01441
Timd4	ENSMUSG00000055546	0.290642
Fmnl1	ENSMUSG00000055805	-1.1397
Fut2	ENSMUSG00000055978	-0.993723
Nod2	ENSMUSG00000055994	-0.679031
S100a8	ENSMUSG00000056054	-1.33754
Otulinl	ENSMUSG00000056069	-1.15061
S100a9	ENSMUSG00000056071	-1.52486
Acbd4	ENSMUSG00000056938	-0.245276
AB124611	ENSMUSG00000057191	-1.41106
Lgals8	ENSMUSG00000057554	-0.267424
Mettl7a3	ENSMUSG00000058057	-0.445023
Nfam1	ENSMUSG00000058099	-1.15321
Btnl4	ENSMUSG00000058435	-1.05122
Serhl	ENSMUSG00000058586	-0.232598
Fcer1g	ENSMUSG00000058715	-1.50835
Pirb	ENSMUSG00000058818	-1.64554
Fcgr4	ENSMUSG00000059089	-2.79057
Ifitm6	ENSMUSG00000059108	-0.543946
Skap2	ENSMUSG00000059182	-0.228337
Clec4a4	ENSMUSG00000059639	-1.26989
Dbp	ENSMUSG00000059824	-0.808876
Alox5ap	ENSMUSG00000060063	-0.759767
Gm2710	ENSMUSG00000060128	-0.0148117
Atp8b4	ENSMUSG00000060131	0.0660557
Klk1b22	ENSMUSG00000060177	-0.141146
Pyroxd2	ENSMUSG00000060224	-0.277532
H2-Q7	ENSMUSG00000060550	-0.904437
Gm10086	ENSMUSG00000060730	-0.145745
Gmfg	ENSMUSG00000060791	-1.12926
Blnk	ENSMUSG00000061132	-0.790231
Dpp6	ENSMUSG00000061576	-1.07426
Rpl34-ps2	ENSMUSG00000061669	-0.102725
Cyp2d22	ENSMUSG00000061740	-0.360514
Gm7582	ENSMUSG00000061852	-0.757076
Cd200r4	ENSMUSG00000062082	-0.544094
Fmr1nb	ENSMUSG00000062170	-0.576822
Parp10	ENSMUSG00000063268	-0.278282
Gm8995	ENSMUSG00000063286	-0.664645
BC023105	ENSMUSG00000063388	-1.30371
Ccr1l1	ENSMUSG00000064039	-1.07483
Ipcef1	ENSMUSG00000064065	-0.7403
Paqr9	ENSMUSG00000064225	-0.0312387
Chil1	ENSMUSG00000064246	-1.24629
Dhrs3	ENSMUSG00000066026	-0.562125
Gm10154	ENSMUSG00000066116	-0.119193
Serpina3f	ENSMUSG00000066363	-0.857411
Pilrb2	ENSMUSG00000066682	-1.6823
Pilrb1	ENSMUSG00000066684	-1.52169
Oas1g	ENSMUSG00000066861	-1.14332
Jchain	ENSMUSG00000067149	-0.921632
H2-K2	ENSMUSG00000067203	-0.901263
Cyp2d11	ENSMUSG00000068085	-0.154071
Phf11d	ENSMUSG00000068245	-0.526075
Rpl34-ps1	ENSMUSG00000068396	-0.11888
Gm4841	ENSMUSG00000068606	-1.766
Il3ra	ENSMUSG00000068758	-0.365246
Zfp125	ENSMUSG00000069755	-2.34966
Pabpn1l	ENSMUSG00000069867	-0.358265
9930111J21Rik2	ENSMUSG00000069892	-0.346165
Sp140	ENSMUSG00000070031	-0.374796
Sp110	ENSMUSG00000070034	-0.633033
Scn2b	ENSMUSG00000070304	-0.410161
Itgad	ENSMUSG00000070369	-1.26122
Tmem35b	ENSMUSG00000070737	-0.599605
Lilra5	ENSMUSG00000070873	-1.08206
Treml2	ENSMUSG00000071068	-1.60231
Naip5	ENSMUSG00000071203	0.19099
Gpr31b	ENSMUSG00000071311	-1.66713
Gm10340	ENSMUSG00000071613	0.00953739
Csf2rb	ENSMUSG00000071713	-0.569131
Csf2rb2	ENSMUSG00000071714	-0.707875
Ncf4	ENSMUSG00000071715	-0.988244
A530040E14Rik	ENSMUSG00000072109	-0.565113
Slfn2	ENSMUSG00000072620	-1.09454
Gm10478	ENSMUSG00000073179	-2.10252
Lrrc30	ENSMUSG00000073375	-0.939266
Trim10	ENSMUSG00000073400	-1.43835
H2-Q6	ENSMUSG00000073409	-0.933154
C4b	ENSMUSG00000073418	-2.02537
Sh2d1b2	ENSMUSG00000073494	-2.04407
Gm4951	ENSMUSG00000073555	-1.13304
Gm13304	ENSMUSG00000073878	-0.569338
Gm5859	ENSMUSG00000073879	-0.528074
Mob3b	ENSMUSG00000073910	-0.628657
Gm9574	ENSMUSG00000073980	-0.880473
I830077J02Rik	ENSMUSG00000074342	-0.742962
C5ar2	ENSMUSG00000074361	-0.659125
Gm14548	ENSMUSG00000074417	-1.54876
Gm15930	ENSMUSG00000074418	-1.52239
Gm15448	ENSMUSG00000074419	-1.71153
Gm10693	ENSMUSG00000074420	-1.38798
Pate2	ENSMUSG00000074452	-0.186365
Sirpb1c	ENSMUSG00000074677	-2.18768
Pdzd7	ENSMUSG00000074818	-0.089767
AW112010	ENSMUSG00000075010	-1.0658
Igkv9-123	ENSMUSG00000076512	-0.511707
Igkv16-104	ENSMUSG00000076522	-1.04046
Igkv13-84	ENSMUSG00000076538	-0.807728
Igkv4-79	ENSMUSG00000076541	-1.24022
Igkv4-74	ENSMUSG00000076543	-1.19804
Igkv4-72	ENSMUSG00000076545	-1.24715
Igkv4-70	ENSMUSG00000076547	-1.58643
Igkv4-68	ENSMUSG00000076549	-1.18834
Igkv4-61	ENSMUSG00000076552	-1.43979
Igkv4-57-1	ENSMUSG00000076555	-0.749231
Igkv4-57	ENSMUSG00000076556	-2.21204
Igkv12-46	ENSMUSG00000076564	-1.5094
Igkv5-39	ENSMUSG00000076569	-1.30064
Igkv8-24	ENSMUSG00000076583	-0.759451
Igkv3-7	ENSMUSG00000076598	-1.44706
Igkc	ENSMUSG00000076609	-1.2255
Ighg2c	ENSMUSG00000076612	-1.56956
Ighg2b	ENSMUSG00000076613	-1.27283
Ighg1	ENSMUSG00000076614	-1.13793
Ighm	ENSMUSG00000076617	-1.72848
Ighv1-18	ENSMUSG00000076695	-1.5639
Iglv3	ENSMUSG00000076939	-0.872713
Klhdc7a	ENSMUSG00000078234	-1.72649
Gm13212	ENSMUSG00000078502	-0.646592
Gm4070	ENSMUSG00000078606	-0.600076
Gm12394	ENSMUSG00000078722	-0.406976
Slfn1	ENSMUSG00000078763	-0.996369
Evi2a	ENSMUSG00000078771	-0.873653
Gm5150	ENSMUSG00000078780	-1.84305
Gm9733	ENSMUSG00000078783	-1.54036
Igtp	ENSMUSG00000078853	-1.22876
Naip6	ENSMUSG00000078942	-0.0741071
Naip2	ENSMUSG00000078945	-0.192591
Serpina3m	ENSMUSG00000079012	-0.495502
Serpina3i	ENSMUSG00000079014	-1.08756
Ccr5	ENSMUSG00000079227	-1.97766
Clec7a	ENSMUSG00000079293	-0.422902
Klrb1b	ENSMUSG00000079298	-1.49376
Ifit1bl1	ENSMUSG00000079339	-1.4202
Gm43302	ENSMUSG00000079362	-0.752907
Gm3558	ENSMUSG00000079364	0.00314678
Gm3476	ENSMUSG00000079371	0.107914
2610042L04Rik	ENSMUSG00000079388	0.131473
Gm3411	ENSMUSG00000079396	0.0354536
Gm3020	ENSMUSG00000079402	0.11373
Ms4a6c	ENSMUSG00000079419	-1.37462
Gm16026	ENSMUSG00000079455	-0.717407
Gm7609	ENSMUSG00000079457	-0.91807
Igkv13-85	ENSMUSG00000079543	-0.732895
H2-DMb1	ENSMUSG00000079547	-1.23339
Fpr3	ENSMUSG00000079700	-1.60104
Gm15925	ENSMUSG00000080917	-1.65124
Zfp36l1-ps	ENSMUSG00000080942	-0.584229
Gm11787	ENSMUSG00000081660	-0.663914
Gm15922	ENSMUSG00000081665	-1.50835
Gm15931	ENSMUSG00000081723	-1.50247
Gm11533	ENSMUSG00000081860	-0.267899
Gm13777	ENSMUSG00000082108	-0.418472
Gm13577	ENSMUSG00000082127	-0.0842295
Gm12250	ENSMUSG00000082292	-1.11555
Gm13545	ENSMUSG00000082408	-0.294245
Gm13303	ENSMUSG00000082414	-0.419753
Naip3	ENSMUSG00000082956	0.000651147
Gm8832	ENSMUSG00000083611	-0.365907
Gm14094	ENSMUSG00000083689	-0.159095
Gm10600	ENSMUSG00000083929	-0.349884
Gm13302	ENSMUSG00000084010	-0.279197
Gm7416	ENSMUSG00000084031	0.00138104
Gm12057	ENSMUSG00000084081	-0.0302283
Rplp1-ps1	ENSMUSG00000084185	-0.387241
3110053B16Rik	ENSMUSG00000085642	-1.5126
Gm14267	ENSMUSG00000085682	-0.0917256
Gm15987	ENSMUSG00000085786	-1.14265
4930481B07Rik	ENSMUSG00000085956	0.301045
A530076I17Rik	ENSMUSG00000086124	-0.64845
Prkag2os1	ENSMUSG00000086446	-0.237773
Gm12762	ENSMUSG00000086526	-0.061242
Tvp23bos	ENSMUSG00000086677	-0.448294
BC064078	ENSMUSG00000087150	-0.936808
Ighe	ENSMUSG00000087642	-1.09862
Gm16025	ENSMUSG00000089652	-0.791855
Bcl2a1b	ENSMUSG00000089929	-1.38615
Pira2	ENSMUSG00000089942	-1.45411
Fbxw10	ENSMUSG00000090173	0.298818
Gm7592	ENSMUSG00000090186	-0.791421
Gm17081	ENSMUSG00000090338	-0.28385
Gm2888	ENSMUSG00000090487	0.137579
Gm3424	ENSMUSG00000090512	0.25444
Gm3453	ENSMUSG00000090643	0.281712
Gm8237	ENSMUSG00000090707	-0.025168
Gm3127	ENSMUSG00000090764	-0.0126686
Gm3239	ENSMUSG00000090872	0.0193456
Gm3138	ENSMUSG00000091114	0.261622
Gm3182	ENSMUSG00000091148	0.0307392
Gm2619	ENSMUSG00000091199	-0.674447
Gm8810	ENSMUSG00000091373	-0.8955
Gm3739	ENSMUSG00000091472	0.0741138
Gm17167	ENSMUSG00000091542	-0.317336
Serpina3e-ps	ENSMUSG00000091553	-0.848247
Gm8108	ENSMUSG00000091563	0.0157764
Gm3752	ENSMUSG00000091617	0.000121214
Phf11b	ENSMUSG00000091649	-1.21524
Apol11a	ENSMUSG00000091650	-2.04771
Apol11b	ENSMUSG00000091694	-1.98499
Gm7876	ENSMUSG00000091700	0.0419351
Gm3095	ENSMUSG00000091756	-0.0141519
Gm6337	ENSMUSG00000091882	-0.0476695
BC049352	ENSMUSG00000091996	-1.22676
Gbp11	ENSMUSG00000092021	-0.729426
Gm3696	ENSMUSG00000092167	-0.011835
Art2a-ps	ENSMUSG00000092517	-1.10548
Btnl6	ENSMUSG00000092618	-1.24213
Gm20633	ENSMUSG00000093553	0.210044
AI606473	ENSMUSG00000093738	-1.63239
Igkv1-110	ENSMUSG00000093861	-1.37594
Ighv1-53	ENSMUSG00000093894	-1.17544
Gm5784	ENSMUSG00000093908	-1.39534
Ighv1-34	ENSMUSG00000093955	-1.13406
Gm10406	ENSMUSG00000093985	0.0443485
Igkv4-59	ENSMUSG00000094006	-1.16351
Gm21541	ENSMUSG00000094065	-0.669906
Ighv1-64	ENSMUSG00000094088	-1.21858
Igkv5-45	ENSMUSG00000094094	-1.21921
Igkv3-12	ENSMUSG00000094117	-1.70471
Gm3264	ENSMUSG00000094132	0.0374698
Igkv4-78	ENSMUSG00000094315	-1.60195
Igkv1-117	ENSMUSG00000094335	-1.26489
Gm3373	ENSMUSG00000094370	0.0710952
Igkv10-96	ENSMUSG00000094420	-1.06488
Igkv5-43	ENSMUSG00000094433	-1.12214
Ighv1-26	ENSMUSG00000094546	-1.5667
Cyp2d34	ENSMUSG00000094559	-0.640362
Gm3252	ENSMUSG00000094628	0.0323925
Ccl21a	ENSMUSG00000094686	-0.528872
Ighv1-9	ENSMUSG00000094694	-1.58914
Gm10338	ENSMUSG00000094706	0.0965159
Igkv6-15	ENSMUSG00000094797	-0.791042
Gm3194	ENSMUSG00000094825	0.00812954
Igkv10-95	ENSMUSG00000094902	-1.46049
Igkv6-25	ENSMUSG00000094930	-1.28859
Ighv5-6	ENSMUSG00000094951	-1.34479
Igkv12-41	ENSMUSG00000095007	-1.00497
Sirpb1b	ENSMUSG00000095028	-2.17533
Igha	ENSMUSG00000095079	-0.683771
Gm3005	ENSMUSG00000095195	-0.00478752
Ighv5-9	ENSMUSG00000095285	-1.11305
Gm3488	ENSMUSG00000095295	0.0772375
Gm8989	ENSMUSG00000095457	-0.536401
Ighv5-17	ENSMUSG00000095571	-1.04813
Igkv6-23	ENSMUSG00000095630	-0.924445
Gm8979	ENSMUSG00000095649	-0.625714
Gm8281	ENSMUSG00000095681	-0.050453
Gm3099	ENSMUSG00000095686	0.0564464
Igkv4-53	ENSMUSG00000095753	-0.43141
Igkv14-111	ENSMUSG00000095771	0.267362
Sirpb1a	ENSMUSG00000095788	-2.43327
Igkv6-17	ENSMUSG00000095794	-1.16963
Gm8246	ENSMUSG00000095797	0.259477
Gm3317	ENSMUSG00000095912	0.122444
Zfp97	ENSMUSG00000095990	-0.054366
Gm3542	ENSMUSG00000096023	-0.253069
Gm3727	ENSMUSG00000096183	0.111409
4930555G01Rik	ENSMUSG00000096197	0.169409
Lhx8	ENSMUSG00000096225	-0.979688
Gm2666	ENSMUSG00000096292	-0.947088
Igkv1-135	ENSMUSG00000096336	-0.411411
Samd11	ENSMUSG00000096351	-0.338382
Igkv12-44	ENSMUSG00000096422	-1.06693
Ighv1-77	ENSMUSG00000096452	-1.20255
Gm10409	ENSMUSG00000096488	0.047199
Igkv10-94	ENSMUSG00000096490	-1.46247
Gm2956	ENSMUSG00000096574	0.0122864
Gm10591	ENSMUSG00000096596	-0.321499
Gm3383	ENSMUSG00000096629	0.00135435
Igkv9-124	ENSMUSG00000096632	-0.933322
Zfp960	ENSMUSG00000096696	-0.0424883
Hmgb1-ps9	ENSMUSG00000096722	-0.100647
Gm5796	ENSMUSG00000096775	-0.00984278
Gm15433	ENSMUSG00000096802	-1.04237
Ighv9-1	ENSMUSG00000096805	-1.1481
Igkv4-55	ENSMUSG00000096833	-2.06308
Gm13301	ENSMUSG00000096862	-0.77847
Gm6676	ENSMUSG00000096869	0.123872
Gm3591	ENSMUSG00000096904	0.0212099
Gm26880	ENSMUSG00000096979	-1.37407
9530082P21Rik	ENSMUSG00000097006	-0.443654
Gm26886	ENSMUSG00000097127	0.757134
Gm26552	ENSMUSG00000097218	0.843184
Gm26670	ENSMUSG00000097416	-0.022563
Gm26893	ENSMUSG00000097450	0.846088
Gm26902	ENSMUSG00000097558	-0.692261
Gm26680	ENSMUSG00000097901	0.210751
Bin2	ENSMUSG00000098112	-1.66418
Platr11	ENSMUSG00000098161	-1.14609
Btg1-ps2	ENSMUSG00000098348	-0.566969
Igkv19-93	ENSMUSG00000098814	-0.7099
1700030C10Rik	ENSMUSG00000099759	-2.9316
1810012K16Rik	ENSMUSG00000099825	-0.20977
Bcl2a1d	ENSMUSG00000099974	-1.38994
Gm29590	ENSMUSG00000100022	0.0875208
Bcl2a1a	ENSMUSG00000102037	-1.3016
Sh2d1b1	ENSMUSG00000102418	-2.55431
Gm37245	ENSMUSG00000102476	-0.170537
Gm8276	ENSMUSG00000102550	-0.075371
Gm7871	ENSMUSG00000103051	-0.810365
Gm18445	ENSMUSG00000103588	-0.325001
Gm29718	ENSMUSG00000103953	0.148693
Gm20305	ENSMUSG00000103979	0.372419
Ighv1-14	ENSMUSG00000104422	-0.597616
Igkv4-60	ENSMUSG00000104679	-0.739982
Gbp6	ENSMUSG00000104713	-0.858408
Gbp10	ENSMUSG00000105096	-0.877591
Gm42427	ENSMUSG00000105263	-1.24323
Gbp5	ENSMUSG00000105504	-0.996997
Gm43305	ENSMUSG00000105703	-0.959848
Gm42997	ENSMUSG00000105789	-0.283955
AI506816	ENSMUSG00000105987	0.244556
Gm42585	ENSMUSG00000106457	-0.223503
Gm7478	ENSMUSG00000107327	0.196865
4931431B13Rik	ENSMUSG00000108354	-1.09014
Gm44850	ENSMUSG00000108604	-1.25073
	ENSMUSG00000108728	0.0916377
Gm29683	ENSMUSG00000109097	-0.0544395
5430437J10Rik	ENSMUSG00000110018	-0.933621
Gm45319	ENSMUSG00000110295	-0.464151
Gm42031	ENSMUSG00000110386	-0.875432
Gm18860	ENSMUSG00000110569	-0.0441274
Gm5131	ENSMUSG00000110715	0.0315536
Gm46223	ENSMUSG00000110720	-1.5511
Gm48065	ENSMUSG00000111116	-0.712325
Gm8863	ENSMUSG00000111783	-0.0440256
Gm48035	ENSMUSG00000113569	-0.989746
Dio3os	ENSMUSG00000113581	-0.607831
Gm47925	ENSMUSG00000113744	-0.140162
Naip3-ps1	ENSMUSG00000114576	-0.00469856
	ENSMUSG00000115902	-0.628947
Gm35853	ENSMUSG00000116114	-1.37517
Gm39556	ENSMUSG00000116380	-0.563792
	ENSMUSG00000116702	-1.49258
	ENSMUSG00000116935	-1.50789
	ENSMUSG00000116941	-0.144833
	ENSMUSG00000117239	-2.30354
	ENSMUSG00000117507
Hk2	ENSMUSG00000000628	0.324784
Nr1h3	ENSMUSG00000002108	-0.490712
Sult2b1	ENSMUSG00000003271	-0.000865307
Eps8l1	ENSMUSG00000006154	0.123449
Adamts4	ENSMUSG00000006403	0.0270187
Abhd1	ENSMUSG00000006638	0.23119
Elk1	ENSMUSG00000009406	0.10875
Cdh23	ENSMUSG00000012819	-0.121397
Snx31	ENSMUSG00000013611	0.173274
Steap1	ENSMUSG00000015652	-0.545901
Kpna2	ENSMUSG00000018362	0.551007
6330403K07Rik	ENSMUSG00000018451	0.231666
Aldh1l2	ENSMUSG00000020256	0.622496
Galnt10	ENSMUSG00000020520	0.200893
Fam84a	ENSMUSG00000020607	0.185194
Rabep1	ENSMUSG00000020817	0.358458
Trim9	ENSMUSG00000021071	-0.283653
Tmx1	ENSMUSG00000021072	0.270918
Iqgap2	ENSMUSG00000021676	0.878091
Pde4d	ENSMUSG00000021699	0.677236
Baalc	ENSMUSG00000022296	0.251367
Fzd6	ENSMUSG00000022297	0.137638
Slc38a4	ENSMUSG00000022464	0.00284755
Srl	ENSMUSG00000022519	0.514222
Psca	ENSMUSG00000022598	0.157622
Slc38a1	ENSMUSG00000023169	1.42231
Poc1a	ENSMUSG00000023345	-0.0827966
Ppil1	ENSMUSG00000024007	0.183709
Lars	ENSMUSG00000024493	0.553606
Psat1	ENSMUSG00000024640	0.633025
Asah2	ENSMUSG00000024887	-0.0937158
Rbp4	ENSMUSG00000024990	-0.0561044
Mob4	ENSMUSG00000025979	1.04267
Mcm6	ENSMUSG00000026355	0.241726
Tfcp2l1	ENSMUSG00000026380	0.652323
Dusp23	ENSMUSG00000026544	-0.0491451
Bpnt1	ENSMUSG00000026617	0.366238
Cfap126	ENSMUSG00000026649	-0.174956
Neb	ENSMUSG00000026950	0.344611
Ly75	ENSMUSG00000026980	0.734628
Exosc9	ENSMUSG00000027714	0.313229
Mme	ENSMUSG00000027820	0.152862
Pla2g12a	ENSMUSG00000027999	-0.0053146
Cth	ENSMUSG00000028179	0.880879
Pcyox1	ENSMUSG00000029998	0.0173873
Cntn3	ENSMUSG00000030075	0.791098
Rassf8	ENSMUSG00000030259	0.0340374
Cidec	ENSMUSG00000030278	-0.0694987
Pop4	ENSMUSG00000030423	0.129903
Pcsk6	ENSMUSG00000030513	-0.174566
Rhcg	ENSMUSG00000030549	1.47596
Pde3b	ENSMUSG00000030671	0.232411
Cd209a	ENSMUSG00000031494	0.513133
Mak16	ENSMUSG00000031578	0.379
Nudt7	ENSMUSG00000031767	0.0225296
Nxpe2	ENSMUSG00000032028	-0.502018
Nnmt	ENSMUSG00000032271	-0.619177
Alas1	ENSMUSG00000032786	1.22249
Tbc1d4	ENSMUSG00000033083	-0.334125
Edil3	ENSMUSG00000034488	0.388103
Chst11	ENSMUSG00000034612	0.64062
Sstr1	ENSMUSG00000035431	-0.016179
Syt1	ENSMUSG00000035864	-0.31831
Ttc38	ENSMUSG00000035944	0.244028
Arl5a	ENSMUSG00000036093	0.26261
Lrrn3	ENSMUSG00000036295	2.01044
Apln	ENSMUSG00000037010	0.160051
Adgrl3	ENSMUSG00000037605	0.388263
Ifi206	ENSMUSG00000037849	-0.346404
Ttc39b	ENSMUSG00000038172	0.522686
Mpp6	ENSMUSG00000038388	0.0805309
Nipal2	ENSMUSG00000038879	-0.414456
Mreg	ENSMUSG00000039395	1.14416
Prdm16	ENSMUSG00000039410	-0.0242469
Tspyl4	ENSMUSG00000039485	0.622223
Dock3	ENSMUSG00000039716	0.858951
Sdr9c7	ENSMUSG00000040127	1.01715
Klhdc4	ENSMUSG00000040263	-0.174702
Necab1	ENSMUSG00000040536	1.94588
Dlk1	ENSMUSG00000040856	0.438989
Fam222a	ENSMUSG00000041930	0.692638
Abhd14a	ENSMUSG00000042210	-0.113637
Esm1	ENSMUSG00000042379	0.264924
Kcna4	ENSMUSG00000042604	0.59023
Col6a6	ENSMUSG00000043719	0.788134
Ly6k	ENSMUSG00000044678	0.558774
Mrps12	ENSMUSG00000045948	0.13317
Polr2k	ENSMUSG00000045996	0.307479
Fut10	ENSMUSG00000046152	0.0874693
Chrm3	ENSMUSG00000046159	0.942715
Cd109	ENSMUSG00000046186	0.318064
Jrk	ENSMUSG00000046380	0.0942919
Olfml2a	ENSMUSG00000046618	0.171832
Trim16	ENSMUSG00000047821	0.689255
Diras2	ENSMUSG00000047842	0.392568
Ldlrad3	ENSMUSG00000048058	0.264994
Rpl29	ENSMUSG00000048758	-0.168292
Pthlh	ENSMUSG00000048776	1.20509
Morn4	ENSMUSG00000049670	0.342991
B3galt6	ENSMUSG00000050796	0.123249
Bzw1	ENSMUSG00000051223	0.295488
Cox6b2	ENSMUSG00000051811	-0.502242
Nrk	ENSMUSG00000052854	0.635803
Gper1	ENSMUSG00000053647	0.464951
Nebl	ENSMUSG00000053702	0.435501
Adh7	ENSMUSG00000055301	0.0855822
Nell1	ENSMUSG00000055409	-0.19547
Pcdh9	ENSMUSG00000055421	-0.0167964
Ces2a	ENSMUSG00000055730	0.706603
Myh1	ENSMUSG00000056328	0.87828
Lep	ENSMUSG00000059201	NA
Layn	ENSMUSG00000060594	0.0844326
Nr1h2	ENSMUSG00000060601	-0.225441
Lancl2	ENSMUSG00000062190	0.169953
Tubb3	ENSMUSG00000062380	1.33949
Hsd3b3	ENSMUSG00000062410	0.174265
Vmn1r51	ENSMUSG00000062818	0.478376
Gm10184	ENSMUSG00000066878	0.563328
Gm10259	ENSMUSG00000069083	0.551182
Slfn9	ENSMUSG00000069793	0.187213
Trim80	ENSMUSG00000070332	0.0799902
Lrrc8b	ENSMUSG00000070639	0.411263
Cntnap5a	ENSMUSG00000070695	-0.209427
Npw	ENSMUSG00000071230	-0.86
Gm10330	ENSMUSG00000071362	1.29674
Gm10044	ENSMUSG00000072723	0.0514027
G530011O06Rik	ENSMUSG00000072844	0.515485
Prr16	ENSMUSG00000073565	-0.211887
Plekhf1	ENSMUSG00000074170	0.0353502
Tmem267	ENSMUSG00000074634	-0.0758292
3110070M22Rik	ENSMUSG00000074635	-0.424468
Ccl28	ENSMUSG00000074715	0.244319
Nkain1	ENSMUSG00000078532	0.345573
Gm5662	ENSMUSG00000079029	1.24026
Gm8300	ENSMUSG00000079034	1.02505
Nat8f6	ENSMUSG00000079495	0.611797
Gm15526	ENSMUSG00000080205	0.107679
Gm13310	ENSMUSG00000080801	0.566535
Gm12447	ENSMUSG00000080816	-0.151778
Gm14567	ENSMUSG00000080896	0.498131
Gm16436	ENSMUSG00000081373	0.624605
Gm12444	ENSMUSG00000082194	0.400001
Nap1l2	ENSMUSG00000082229	0.921343
Gm15212	ENSMUSG00000082598	0.063619
Gm13365	ENSMUSG00000082632	-0.150917
Gm12987	ENSMUSG00000082711	-0.35962
Gm12919	ENSMUSG00000083220	0.547577
Gm11652	ENSMUSG00000083465	0.265902
Gm6640	ENSMUSG00000083681	0.372931
Gm13213	ENSMUSG00000083885	-0.223782
Gm4991	ENSMUSG00000083928	0.468919
Gm11295	ENSMUSG00000084038	0.738567
Gm15576	ENSMUSG00000084157	0.316713
Arhgap15os	ENSMUSG00000085089	0.716651
A730046J19Rik	ENSMUSG00000085139	-0.632697
C130046K22Rik	ENSMUSG00000085154	NA
Gm9855	ENSMUSG00000085666	0.354989
2610507I01Rik	ENSMUSG00000085882	-0.160948
B230206L02Rik	ENSMUSG00000086003	0.884378
Gm15767	ENSMUSG00000086021	0.599296
Gm17669	ENSMUSG00000091695	-0.170803
Gm7399	ENSMUSG00000091941	0.321297
BC147527	ENSMUSG00000094796	-0.0177619
Noc2l	ENSMUSG00000095567	-0.0902657
Gm8332	ENSMUSG00000095799	0.839096
Tcstv1	ENSMUSG00000096284	NA
3110045C21Rik	ENSMUSG00000097503	0.128725
4930500F10Rik	ENSMUSG00000097592	1.4658
Mir7688	ENSMUSG00000098679	0.00860854
Gm6501	ENSMUSG00000099998	0.314658
Gm36958	ENSMUSG00000102204	0.230103
Gm30074	ENSMUSG00000103726	NA
Gm37125	ENSMUSG00000104351	0.063619
Gm4742	ENSMUSG00000105461	0.127382
Gm43549	ENSMUSG00000106334	0.0821283
Gm5291	ENSMUSG00000107030	0.402533
Gm43155	ENSMUSG00000107065	0.506477
Gm32633	ENSMUSG00000108393	-0.0211131
Gm18310	ENSMUSG00000108555	0.356353
Gm2448	ENSMUSG00000108913	0.895488
Gm31597	ENSMUSG00000109602	0.00860854
Gm7208	ENSMUSG00000110568	0.794961
Gm8031	ENSMUSG00000111459	-0.00709884
Gm7570	ENSMUSG00000111552	1.12327
Gm46349	ENSMUSG00000111960	NA
Gm9292	ENSMUSG00000113174	1.84248
Gm9259	ENSMUSG00000113332	1.00308
Gm5191	ENSMUSG00000113412	0.28413
Gm49377	ENSMUSG00000113506	1.66361
Gm38699	ENSMUSG00000113691	1.73753
Gm48455	ENSMUSG00000113996	1.13885
Gm9309	ENSMUSG00000114144	1.31343
Gm49021	ENSMUSG00000115683	-0.0188967
Gm7085	ENSMUSG00000116423	0.338469
	ENSMUSG00000116688	-0.217219
	ENSMUSG00000117176	-0.193209
	ENSMUSG00000117465	-0.769492
	ENSMUSG00000117604	0.358617

## Sheet: DKOvsTG-AMHb
ID	ENS	FC
Cyp17a1	ENSMUSG00000003555	2.04092
Slc25a18	ENSMUSG00000004902	0.813763
Thg1l	ENSMUSG00000011254	0.769996
Syne4	ENSMUSG00000019737	1.25188
Lyrm7	ENSMUSG00000020268	1.15473
Sptb	ENSMUSG00000021061	1.08692
Fbp2	ENSMUSG00000021456	1.24476
Hapln1	ENSMUSG00000021613	1.08756
Iqgap2	ENSMUSG00000021676	0.878091
Aqp2	ENSMUSG00000023013	1.60495
Slc38a1	ENSMUSG00000023169	1.42231
Tulp2	ENSMUSG00000023467	0.945546
St8sia5	ENSMUSG00000025425	1.57586
Gng13	ENSMUSG00000025739	1.55118
Mob4	ENSMUSG00000025979	1.04267
Ngef	ENSMUSG00000026259	0.906518
Slc45a3	ENSMUSG00000026435	1.22486
Acvr1	ENSMUSG00000026836	0.914297
Chac1	ENSMUSG00000027313	1.22898
Slc23a2	ENSMUSG00000027340	0.770948
Mccc1	ENSMUSG00000027709	0.635963
Gnrhr	ENSMUSG00000029255	2.25824
Plin1	ENSMUSG00000030546	1.17886
Rhcg	ENSMUSG00000030549	1.47596
D7Ertd443e	ENSMUSG00000030994	1.04895
Rnf128	ENSMUSG00000031438	0.914391
Alas1	ENSMUSG00000032786	1.22249
Armcx2	ENSMUSG00000033436	0.634457
Lrrn3	ENSMUSG00000036295	2.01044
Arhgap26	ENSMUSG00000036452	0.612053
Tob1	ENSMUSG00000037573	0.818016
Tigar	ENSMUSG00000038028	0.587777
Mreg	ENSMUSG00000039395	1.14416
Tspyl4	ENSMUSG00000039485	0.622223
Sdr9c7	ENSMUSG00000040127	1.01715
Btnl9	ENSMUSG00000040283	0.997266
Necab1	ENSMUSG00000040536	1.94588
Enc1	ENSMUSG00000041773	0.860961
Pthlh	ENSMUSG00000048776	1.20509
Ugt3a2	ENSMUSG00000049152	1.53719
Epha3	ENSMUSG00000052504	1.08254
Tubb3	ENSMUSG00000062380	1.33949
Msi2	ENSMUSG00000069769	0.74046
Gm10330	ENSMUSG00000071362	1.29674
Gdf2	ENSMUSG00000072625	1.96885
G6pc	ENSMUSG00000078650	1.9132
Gm5662	ENSMUSG00000079029	1.24026
Gm8300	ENSMUSG00000079034	1.02505
Gm16436	ENSMUSG00000081373	0.624605
Gm16123	ENSMUSG00000083794	1.15108
Gm16046	ENSMUSG00000085705	1.95354
4930500F10Rik	ENSMUSG00000097592	1.4658
Cav2	ENSMUSG00000000058	-2.37201
Ckmt1	ENSMUSG00000000308	-1.31352
Dynlt1c	ENSMUSG00000000579	-0.94777
Cd52	ENSMUSG00000000682	-1.22726
Car4	ENSMUSG00000000805	-1.50079
Cfp	ENSMUSG00000001128	-0.865478
Acp5	ENSMUSG00000001348	-1.2622
Il16	ENSMUSG00000001741	-1.07144
Tspan33	ENSMUSG00000001763	-1.14021
Vwf	ENSMUSG00000001930	-1.10576
Spi1	ENSMUSG00000002111	-1.28684
Rec8	ENSMUSG00000002324	-2.21962
Lcp2	ENSMUSG00000002699	-1.46927
Ebi3	ENSMUSG00000003206	-1.54348
Hck	ENSMUSG00000003283	-1.78725
Ptpn6	ENSMUSG00000004266	-1.69033
Ctse	ENSMUSG00000004552	-1.29826
Cd244a	ENSMUSG00000004709	-1.55382
Adgre1	ENSMUSG00000004730	-1.41987
Ggt5	ENSMUSG00000006344	-1.29936
Nectin4	ENSMUSG00000006411	-1.34306
Slc4a1	ENSMUSG00000006574	-2.40046
Cav1	ENSMUSG00000007655	-6.9995
Pou2f2	ENSMUSG00000008496	-2.10247
Cldn13	ENSMUSG00000008843	-1.25226
Hdac5	ENSMUSG00000008855	-0.714633
Ccl8	ENSMUSG00000009185	-2.38873
Trpm2	ENSMUSG00000009292	-1.25304
Kcnd1	ENSMUSG00000009731	-1.00472
Kansl3	ENSMUSG00000010453	-0.701232
Tnfaip8l2	ENSMUSG00000013707	-1.21431
Klra17	ENSMUSG00000014543	-2.50498
Cd48	ENSMUSG00000015355	-1.36411
C4a	ENSMUSG00000015451	-1.95688
Fcgr1	ENSMUSG00000015947	-1.6065
Ncf1	ENSMUSG00000015950	-1.00022
Wt1	ENSMUSG00000016458	-0.706266
Slpi	ENSMUSG00000017002	-1.43378
Rhbdl3	ENSMUSG00000017692	-0.912055
Cyth4	ENSMUSG00000018008	-1.42332
Ikzf3	ENSMUSG00000018168	-1.14108
Slc13a3	ENSMUSG00000018459	-1.02279
Ikzf1	ENSMUSG00000018654	-1.23857
Irf1	ENSMUSG00000018899	-0.60729
Tm4sf5	ENSMUSG00000018919	-1.28115
Rspo3	ENSMUSG00000019880	-1.1945
Dcn	ENSMUSG00000019929	-0.715643
Tcp11l2	ENSMUSG00000020034	-0.679226
Vsir	ENSMUSG00000020101	-1.04119
Myo1g	ENSMUSG00000020437	-1.4586
Btnl10	ENSMUSG00000020490	-1.5284
Sntg2	ENSMUSG00000020672	-0.832488
Asic2	ENSMUSG00000020704	-1.24789
Pik3r5	ENSMUSG00000020901	-1.1691
Krt19	ENSMUSG00000020911	-1.20991
Plek2	ENSMUSG00000021118	-0.958356
Dglucy	ENSMUSG00000021185	-0.585843
Asb2	ENSMUSG00000021200	-1.09888
Irf4	ENSMUSG00000021356	-1.05717
Ly86	ENSMUSG00000021423	-1.4653
Syk	ENSMUSG00000021457	-0.975935
Fam107a	ENSMUSG00000021750	-0.880041
Gpr65	ENSMUSG00000021886	-1.16628
Sla	ENSMUSG00000022372	-1.71285
Nckap1l	ENSMUSG00000022488	-1.09909
Pde1b	ENSMUSG00000022489	-0.786135
Ciita	ENSMUSG00000022504	-1.12338
Naprt	ENSMUSG00000022574	-1.17773
Retnlg	ENSMUSG00000022651	-1.54338
Cd200r1	ENSMUSG00000022667	-1.33509
Cxcl13	ENSMUSG00000023078	-2.04858
Tspo2	ENSMUSG00000023995	-1.18403
Prss41	ENSMUSG00000024114	-1.79189
Meiob	ENSMUSG00000024155	-1.47373
C3	ENSMUSG00000024164	-1.52817
Tpsab1	ENSMUSG00000024173	-2.01406
Aif1	ENSMUSG00000024397	-1.28752
Ms4a7	ENSMUSG00000024672	-1.22534
Ms4a6d	ENSMUSG00000024679	-1.47179
Lpxn	ENSMUSG00000024696	-1.1478
Fermt3	ENSMUSG00000024965	-1.23763
Sectm1a	ENSMUSG00000025165	-1.28256
Alas2	ENSMUSG00000025270	-1.61637
Agap2	ENSMUSG00000025422	-0.681173
Snca	ENSMUSG00000025889	-1.84236
Slc11a1	ENSMUSG00000026177	-1.12632
Sp100	ENSMUSG00000026222	-0.74372
Ptprc	ENSMUSG00000026395	-1.40695
Ppfia4	ENSMUSG00000026458	-1.11648
Coq8a	ENSMUSG00000026489	-0.699431
Slamf9	ENSMUSG00000026548	-2.01884
Batf3	ENSMUSG00000026630	-1.32168
Fcgr2b	ENSMUSG00000026656	-0.974292
Myoc	ENSMUSG00000026697	-1.77162
Cytip	ENSMUSG00000026832	-1.39295
Traf1	ENSMUSG00000026875	-0.823971
Card9	ENSMUSG00000026928	-1.37086
Itga4	ENSMUSG00000027009	-0.725171
Il1b	ENSMUSG00000027398	-1.32348
Zbp1	ENSMUSG00000027514	-1.45194
Il6ra	ENSMUSG00000027947	-0.943648
Tlr2	ENSMUSG00000027995	-0.967321
Hemgn	ENSMUSG00000028332	-0.977903
Coro2a	ENSMUSG00000028337	-1.73755
Cd72	ENSMUSG00000028459	-2.26488
Tnfrsf1b	ENSMUSG00000028599	-0.765617
Csf3r	ENSMUSG00000028859	-1.48304
Rspo1	ENSMUSG00000028871	-0.847229
Fgr	ENSMUSG00000028874	-1.875
Plac8	ENSMUSG00000029322	-1.01515
Lfng	ENSMUSG00000029570	-1.19873
Irf5	ENSMUSG00000029771	-1.03218
Kel	ENSMUSG00000029866	-1.16155
Tbxas1	ENSMUSG00000029925	-0.869057
Clec4b1	ENSMUSG00000030147	-2.23286
Clec4a2	ENSMUSG00000030148	-1.74347
Klra2	ENSMUSG00000030187	-2.09631
Ptpro	ENSMUSG00000030223	-0.901591
Slco1a4	ENSMUSG00000030237	-1.07649
Lilra6	ENSMUSG00000030427	-1.47652
Siglece	ENSMUSG00000030474	-2.20578
Apba2	ENSMUSG00000030519	-1.20132
Gdpd3	ENSMUSG00000030703	-1.00446
Coro1a	ENSMUSG00000030707	-1.46081
Il21r	ENSMUSG00000030745	-1.59417
Itgam	ENSMUSG00000030786	-1.49472
Pycard	ENSMUSG00000030793	-1.06385
Itgal	ENSMUSG00000030830	-0.996455
Sash3	ENSMUSG00000031101	-1.30189
Btk	ENSMUSG00000031264	-1.25974
Tnfsf13b	ENSMUSG00000031497	-1.18136
Snx20	ENSMUSG00000031662	-1.08163
Mt2	ENSMUSG00000031762	-0.989576
Jak3	ENSMUSG00000031805	-0.854403
Clmp	ENSMUSG00000032024	-0.671018
Il10ra	ENSMUSG00000032089	-1.43258
Fez1	ENSMUSG00000032118	-1.43244
Ngp	ENSMUSG00000032484	-0.724743
Adgre4	ENSMUSG00000032915	-1.95675
Rac2	ENSMUSG00000033220	-1.38016
Lgi3	ENSMUSG00000033595	-1.14984
Vav1	ENSMUSG00000034116	-1.52554
Cd300ld	ENSMUSG00000034641	-2.08436
Dpp4	ENSMUSG00000035000	-0.880583
Wnk4	ENSMUSG00000035112	-0.739202
H2-Q4	ENSMUSG00000035929	-0.992546
Fam110c	ENSMUSG00000036136	-0.886017
Glb1l2	ENSMUSG00000036395	-0.99977
March1	ENSMUSG00000036469	-1.41871
Tmem255a	ENSMUSG00000036502	-0.852806
C1qa	ENSMUSG00000036887	-1.45616
C1qc	ENSMUSG00000036896	-1.46226
C1qb	ENSMUSG00000036905	-1.51445
Krt80	ENSMUSG00000037185	-1.62864
Grhl3	ENSMUSG00000037188	-1.31833
Enpp1	ENSMUSG00000037370	-0.910932
Spon2	ENSMUSG00000037379	-1.50079
Serpine1	ENSMUSG00000037411	-1.34141
H2-DMb2	ENSMUSG00000037548	-1.16033
Themis2	ENSMUSG00000037731	-1.60041
Txnip	ENSMUSG00000038393	-0.920551
C1s1	ENSMUSG00000038521	-0.673737
Gcnt1	ENSMUSG00000038843	-1.49383
Camk1d	ENSMUSG00000039145	-0.724133
Nlrc4	ENSMUSG00000039193	-1.12684
Ppl	ENSMUSG00000039457	-1.22404
Rcan2	ENSMUSG00000039601	-1.22195
Batf2	ENSMUSG00000039699	-0.890839
Trim14	ENSMUSG00000039853	-1.41088
Gpr37	ENSMUSG00000039904	-1.45432
Zc3h12d	ENSMUSG00000039981	-1.33686
Arhgap9	ENSMUSG00000040345	-1.05943
Tlr8	ENSMUSG00000040522	-1.63461
Cd79b	ENSMUSG00000040592	-2.09005
Apobec1	ENSMUSG00000040613	-1.19667
Serpina3h	ENSMUSG00000041449	-0.941201
Serpina3g	ENSMUSG00000041481	-0.902718
Tmem273	ENSMUSG00000041707	-1.1747
Grap2	ENSMUSG00000042351	-1.65361
Ppp1r3a	ENSMUSG00000042717	-1.53109
Pxylp1	ENSMUSG00000043587	-1.50183
Clec4a3	ENSMUSG00000043832	-2.28024
Il27	ENSMUSG00000044701	-1.48398
Phf11a	ENSMUSG00000044703	-1.08351
Cd300c2	ENSMUSG00000044811	-1.23423
Tlr1	ENSMUSG00000044827	-1.30872
Tlr9	ENSMUSG00000045322	-1.66654
Hcar2	ENSMUSG00000045502	-1.91395
Kcna5	ENSMUSG00000045534	-1.12388
Fpr1	ENSMUSG00000045551	-1.92488
Calhm6	ENSMUSG00000046031	-1.29057
Pilra	ENSMUSG00000046245	-2.12312
Neurl3	ENSMUSG00000047180	-1.3467
Nxpe5	ENSMUSG00000047592	-1.87857
Cd300lf	ENSMUSG00000047798	-1.71155
Ccdc88b	ENSMUSG00000047810	-1.45357
Fcrl5	ENSMUSG00000048031	-2.97612
Selplg	ENSMUSG00000048163	-1.51728
Bend7	ENSMUSG00000048186	-0.79117
Cd300e	ENSMUSG00000048498	-2.36034
Arhgap30	ENSMUSG00000048865	-1.38149
Clec4a1	ENSMUSG00000049037	-2.11353
Ccr2	ENSMUSG00000049103	-1.40199
Tifab	ENSMUSG00000049625	-1.01588
Lrrc25	ENSMUSG00000049988	-1.85056
Gpr18	ENSMUSG00000050350	-2.18345
Spn	ENSMUSG00000051457	-1.28937
Tlr6	ENSMUSG00000051498	-0.809786
Wdfy4	ENSMUSG00000051506	-1.42923
Treml4	ENSMUSG00000051682	-1.78327
Gypa	ENSMUSG00000051839	-1.52858
Pld4	ENSMUSG00000052160	-2.15663
Fpr2	ENSMUSG00000052270	-2.72882
Hbb-bs	ENSMUSG00000052305	-1.57555
Oas1a	ENSMUSG00000052776	-1.12716
Cysltr1	ENSMUSG00000052821	-1.47184
Clec12a	ENSMUSG00000053063	-1.85314
Socs3	ENSMUSG00000053113	-0.78264
Lgals7	ENSMUSG00000053522	-0.976094
Klf1	ENSMUSG00000054191	-1.32753
Gm4876	ENSMUSG00000054556	-1.56926
Lair1	ENSMUSG00000055541	-1.01441
Kbtbd11	ENSMUSG00000055675	-0.785872
Fmnl1	ENSMUSG00000055805	-1.1397
S100a8	ENSMUSG00000056054	-1.33754
Otulinl	ENSMUSG00000056069	-1.15061
S100a9	ENSMUSG00000056071	-1.52486
Adap1	ENSMUSG00000056413	-1.21368
AB124611	ENSMUSG00000057191	-1.41106
Sh3rf2	ENSMUSG00000057719	-1.32788
Nfam1	ENSMUSG00000058099	-1.15321
Btnl4	ENSMUSG00000058435	-1.05122
Fcer1g	ENSMUSG00000058715	-1.50835
Pirb	ENSMUSG00000058818	-1.64554
Fcgr4	ENSMUSG00000059089	-2.79057
Clec4a4	ENSMUSG00000059639	-1.26989
Dbp	ENSMUSG00000059824	-0.808876
Fcrl1	ENSMUSG00000059994	-1.43453
Tnfrsf19	ENSMUSG00000060548	-1.18956
Gmfg	ENSMUSG00000060791	-1.12926
Mcpt4	ENSMUSG00000061068	-1.17129
Sphk1	ENSMUSG00000061878	-0.797896
Tnfaip8	ENSMUSG00000062210	-0.752584
BC023105	ENSMUSG00000063388	-1.30371
Ddo	ENSMUSG00000063428	-1.29672
Aox3	ENSMUSG00000064294	-1.46773
Pilrb2	ENSMUSG00000066682	-1.6823
Pilrb1	ENSMUSG00000066684	-1.52169
Olfr877	ENSMUSG00000066749	-1.38478
Oas1g	ENSMUSG00000066861	-1.14332
Gm4841	ENSMUSG00000068606	-1.766
Selenbp1	ENSMUSG00000068874	-0.807767
Selenbp2	ENSMUSG00000068877	-0.782434
Zfp125	ENSMUSG00000069755	-2.34966
Wfdc17	ENSMUSG00000069792	-1.38317
Fbp1	ENSMUSG00000069805	-0.875618
Hba-a2	ENSMUSG00000069917	-1.51817
Hba-a1	ENSMUSG00000069919	-1.52621
Ccdc153	ENSMUSG00000070306	-1.4957
Itgad	ENSMUSG00000070369	-1.26122
Nlrp1b	ENSMUSG00000070390	-0.951963
Tmem35b	ENSMUSG00000070737	-0.599605
Lilra5	ENSMUSG00000070873	-1.08206
Treml2	ENSMUSG00000071068	-1.60231
Gpr31b	ENSMUSG00000071311	-1.66713
Csf2rb2	ENSMUSG00000071714	-0.707875
Fndc1	ENSMUSG00000071984	-1.30147
Slfn2	ENSMUSG00000072620	-1.09454
Gm10478	ENSMUSG00000073179	-2.10252
5730507C01Rik	ENSMUSG00000073197	-1.18722
Trim10	ENSMUSG00000073400	-1.43835
Lst1	ENSMUSG00000073412	-1.4584
C4b	ENSMUSG00000073418	-2.02537
Rsph3a	ENSMUSG00000073471	-0.931848
Sh2d1b2	ENSMUSG00000073494	-2.04407
Hbb-bt	ENSMUSG00000073940	-1.60294
Amy1	ENSMUSG00000074264	-0.89389
Gm14548	ENSMUSG00000074417	-1.54876
Gm15930	ENSMUSG00000074418	-1.52239
Gm15448	ENSMUSG00000074419	-1.71153
Gm10693	ENSMUSG00000074420	-1.38798
Sirpb1c	ENSMUSG00000074677	-2.18768
Ifit3	ENSMUSG00000074896	-1.20347
AW112010	ENSMUSG00000075010	-1.0658
Ly6a	ENSMUSG00000075602	-1.23217
Igkv4-91	ENSMUSG00000076532	-1.56872
Igkv4-70	ENSMUSG00000076547	-1.58643
Igkv4-61	ENSMUSG00000076552	-1.43979
Igkv4-57	ENSMUSG00000076556	-2.21204
Igkv12-46	ENSMUSG00000076564	-1.5094
Igkv5-39	ENSMUSG00000076569	-1.30064
Igkv8-27	ENSMUSG00000076580	-1.4781
Igkv6-20	ENSMUSG00000076587	-1.41171
Igkv3-7	ENSMUSG00000076598	-1.44706
Ighg2c	ENSMUSG00000076612	-1.56956
Ighg2b	ENSMUSG00000076613	-1.27283
Ighm	ENSMUSG00000076617	-1.72848
Ighv1-18	ENSMUSG00000076695	-1.5639
Tcrg-C1	ENSMUSG00000076749	-1.6378
Klhdc7a	ENSMUSG00000078234	-1.72649
Evi2a	ENSMUSG00000078771	-0.873653
Gm5150	ENSMUSG00000078780	-1.84305
Gm9733	ENSMUSG00000078783	-1.54036
Igtp	ENSMUSG00000078853	-1.22876
Tgtp2	ENSMUSG00000078921	-1.16342
Tgtp1	ENSMUSG00000078922	-1.18804
Serpina3i	ENSMUSG00000079014	-1.08756
Ccr5	ENSMUSG00000079227	-1.97766
Klrb1b	ENSMUSG00000079298	-1.49376
Ifit1bl1	ENSMUSG00000079339	-1.4202
C1s2	ENSMUSG00000079343	-0.659698
Ms4a6c	ENSMUSG00000079419	-1.37462
H2-DMb1	ENSMUSG00000079547	-1.23339
Fpr3	ENSMUSG00000079700	-1.60104
Gm15925	ENSMUSG00000080917	-1.65124
Gm15922	ENSMUSG00000081665	-1.50835
Gm15931	ENSMUSG00000081723	-1.50247
Gm12250	ENSMUSG00000082292	-1.11555
Dynlt1-ps1	ENSMUSG00000082691	-0.806319
Gm4989	ENSMUSG00000085066	-2.64957
3110053B16Rik	ENSMUSG00000085642	-1.5126
BC064078	ENSMUSG00000087150	-0.936808
Ighe	ENSMUSG00000087642	-1.09862
Gm16118	ENSMUSG00000089797	-1.02789
Bcl2a1b	ENSMUSG00000089929	-1.38615
Pira2	ENSMUSG00000089942	-1.45411
Phf11b	ENSMUSG00000091649	-1.21524
Apol11a	ENSMUSG00000091650	-2.04771
Apol11b	ENSMUSG00000091694	-1.98499
Dynlt1a	ENSMUSG00000092074	-1.03201
Btnl6	ENSMUSG00000092618	-1.24213
AI606473	ENSMUSG00000093738	-1.63239
Igkv1-110	ENSMUSG00000093861	-1.37594
Gm5784	ENSMUSG00000093908	-1.39534
Igkv3-12	ENSMUSG00000094117	-1.70471
Igkv4-78	ENSMUSG00000094315	-1.60195
Igkv3-3	ENSMUSG00000094478	-1.62083
Ighv1-26	ENSMUSG00000094546	-1.5667
Ighv1-9	ENSMUSG00000094694	-1.58914
Igkv10-95	ENSMUSG00000094902	-1.46049
Ighv5-6	ENSMUSG00000094951	-1.34479
Sirpb1b	ENSMUSG00000095028	-2.17533
Igkv3-2	ENSMUSG00000095351	-1.35925
Dynlt1f	ENSMUSG00000095677	-0.899121
Sirpb1a	ENSMUSG00000095788	-2.43327
Dynlt1b	ENSMUSG00000096255	-1.02067
Igkv10-94	ENSMUSG00000096490	-1.46247
Igkv4-55	ENSMUSG00000096833	-2.06308
Gm26880	ENSMUSG00000096979	-1.37407

## Sheet: Legend
Dataset EV1: List of commonly 258 up- or downregulated genes comparing LXR DKO vs wild-type (DKOvsWT) and DKO vs TG-AMH-Lxrb (DKOvsTG-AMHb)
