# Supplementary material for: LXR pathway drives hormonal response intensity in polycystic ovary syndrome
Source: EMBO Mol Med. 2025 May 21;17(7):1666–85. doi: 10.1038/s44321-025-00251-1 (PMC12254376; doi:10.1038/s44321-025-00251-1)
Supplement: Supplementary file 3 — Dataset EV2 [file 44321_2025_251_MOESM3_ESM.xlsx]

## Sheet: NF-kB genes
Gene_ID	log2FoldChange DKOvsWT	padj DKOvsWT	log2FoldChange DKOvsTG-AMHb	padj DKOvsTG-AMHb
Ccl3	2.0242601581878	0.00795387756070186	-0.548871517379119	0.359075524389562
Spi1	1.37352091553421	8.11666038522499E-06	-1.32293736489286	3.80545345461971E-07
Relb	0.35062077528363	0.163117113059652	-0.368600909381832	0.133532857063775
Ebi3	1.21577036101601	0.00984295572871135	-1.29273842138346	0.00014996448477183
Csf1	0.641905994234706	0.00223329733800687	-0.359536984198591	0.167725338595724
Gadd45b	1.74116121076211	3.08671098640294E-12	-0.538819130145307	0.0946727430985726
Cd48	1.77073951670648	1.60956976789266E-07	-1.28704798113219	8.53829850416407E-06
C4a	1.81032318639649	2.85872564484657E-08	-1.79067547728304	8.18610113156321E-12
Lbp	0.512870396811359	0.0198950398114073	-0.811802296214821	0.0000195407068347355
Wt1	0.741223770992091	0.0000974103611986993	-0.654652763043849	0.00277345456738282
Cd274	1.52756239100991	7.14137248486542E-09	-0.324233138677858	0.433308460311622
Il10	2.26595216947651	0.00244307743403363	-1.13935867928731	0.00472725790259182
Irf1	0.860918734256255	0.0000196179653317016	-0.503061791285553	0.00371586576804286
Ccl4	2.12974327105425	0.000858462316050112	-0.91559034361808	0.0250582742781628
Tnfaip3	1.47953092033625	4.20784210547858E-06	-0.513389715875628	0.0694257311401787
Myb	1.88381553877595	0.0131912241044436	-0.496011329868142	0.466475340778545
Adora2a	0.201207144239177	0.608319330760765	-0.195508671081153	0.827136882725533
Nfkbia	0.522812705614079	0.00838962022971958	-0.299579253994858	0.345065338436506
Fos	1.01529836646489	0.00293468726541409	-0.368422118718413	0.485798578806932
Irf4	1.78404267999589	0.000010494504605968	-0.814225580814655	0.0221785940525176
Tgm1	0.920277524144152	0.0861124520518173	-0.472357748375837	0.483374536715549
Cd86	0.895251849068639	0.0161682058781598	-0.325542699521716	0.642658462087084
Nfkbie	0.47144647458785	0.0603150004714483	-0.517546307555278	0.0901714440463129
Tnf	4.35284925441544	2.95007274570835E-07	-1.07925756344689	0.00522158364064451
Lta	0.747312666566443	0.446742112933104	-0.278711329897971	NA
Fas	0.746068415971243	0.0269253043145757	-0.417151934261609	0.325299079690981
Fgf8	0.68803359528596	0.477218637909722	-0.177195188666645	NA
Irf7	0.780251087031748	0.0130059364684844	-0.376468935738037	0.4608130637746
Selp	0.551123088181977	0.141167017651596	-0.631092423873466	0.0751658262386594
Traf1	1.42884189409761	9.47728423409415E-07	-0.787558449869429	0.00197632568142875
Il1b	2.40553403730314	7.13888692745444E-06	-1.0427419960709	0.00671990119541605
Vcam1	0.794909143891362	0.012284259928288	-0.512195624216161	0.119385936298478
Lef1	0.330632463657083	0.450174620660098	-0.245186099565907	0.775683206492755
Tlr2	1.20597172158716	1.55830594832937E-06	-0.839262281572635	0.000576266892304183
Tnfrsf1b	0.467687399408041	0.0607484444795299	-0.753966709119228	0.0000336148382480523
Olr1	0.467827750956367	0.349573800787523	-0.916956691454035	0.0237708460800473
Scnn1a	0.316539159331883	0.383916197618158	-0.478018683403115	0.275209934838775
Pglyrp1	0.45213509716476	0.330311099727878	-0.721285588605117	0.0971629860116254
Pycard	1.36436993150104	6.22780362314799E-06	-1.05728567234616	0.0000732543994865458
Btk	1.83504364376293	3.71943295678247E-07	-1.13129315671019	0.0000480990615295152
Tnfsf13b	1.14376868893498	0.000864060111256737	-1.02376332243343	0.0000444812535486936
Ptgs2	1.7878784088833	0.000612167825183204	-0.697518876180522	0.144339667043886
Dpyd	0.313098308537161	0.194943831107082	-0.313890358207868	0.476460694234661
Map4k1	1.39695150837609	0.000074195443855768	-0.333090560468532	0.598602475122598
Serpine1	1.61807766019737	0.0015355891769818	-1.25804939605038	0.000358293369659231
Ccr7	1.23951652729755	0.024264422738073	-0.504821083555896	0.429897397420968
Gcnt1	3.58903149572917	1.37161291743676E-15	-1.75691802585327	1.09797672228331E-08
Ifi44l	5.54567306351888	1.73638905231054E-19	-0.356572378672205	0.583303294571076
Tnfsf10	1.26775431291848	0.0000936104994773127	-0.437981875322549	0.258829669450939
Trem1	2.73497625484024	0.00135186393605121	-0.599691305177499	0.204480323996696
Il27	3.46923807524384	0.0000179168817071229	-1.48999205513936	0.0000689819236275178
Tlr9	1.09779279059044	0.00706041155912015	-1.46572920752448	3.41617555107288E-07
Tifa	1.48208317933062	1.95576974867675E-08	-0.488506939412872	0.109466125736522
Ifng	1.59092486333244	0.0614155190315453	-0.172777512749206	NA
Nod2	1.76388429643359	9.55579676067895E-06	-0.734694609300084	0.0380134109067827
Adra2b	0.407125576200286	0.653775868149742	-0.291178582095615	0.655249731923481
Blnk	1.13889028191738	0.0001836333403503	-0.720138184176257	0.0193765794620418
Cebpd	1.12472048744225	0.000418662427140043	-0.703358572999251	0.00485026692497802
Igkc	1.97626260233134	4.82606673034316E-09	-1.46763582384258	0.0000016769335809367
Ccr5	3.15984276060364	6.81919681706297E-18	-1.85199665976191	1.03960156163558E-10
Ighe	3.97943095513055	0.0000111898366713031	-1.21402033390504	0.000110679833148921
Cfb	3.06966061941925	2.49604648758206E-06	-0.462620431677531	0.476195384972076
Psmb9	0.518879700545014	0.0529643829898833	-0.673483718032385	0.047991302671388

## Sheet: Legend
Dataset EV2: List of NF-kB target genes deregulated between LXR DKO vs wild-type (DKOvsWT) and DKO vs TG-AMH-Lxrb (DKOvsTG-AMHb).
