# Supplementary material for: LXR pathway drives hormonal response intensity in polycystic ovary syndrome
Source: EMBO Mol Med. 2025 May 21;17(7):1666–85. doi: 10.1038/s44321-025-00251-1 (PMC12254376; doi:10.1038/s44321-025-00251-1)
Supplement: Supplementary file 4 — Dataset EV3 [file 44321_2025_251_MOESM4_ESM.xlsx]

## Sheet: PMSG_regulated_genes
Gene_ID	log2FoldChange	padj
Myh6	-4.09094926066244	1.88062358155069E-07
Nefh	-3.59682483642016	0.0000397359194106686
Gm24447	-2.64156122991069	3.00666114453429E-06
Gm26315	-2.60075768423465	0.0000060513097911352
Cfhr2	-2.49124713684973	8.8367935585787E-09
Atp6v1b1	-2.48087584960374	0.0000291924138311588
Ngef	-2.34092621042958	2.02269007332564E-24
Dmgdh	-2.3188912947722	0.000319394634909062
Obox2	-2.22877400186392	2.52465670600781E-06
4930426D05Rik	-2.19913000985049	8.3326823111095E-14
D6Ertd527e	-2.19631298884385	2.1602422523946E-07
Grin3a	-2.18183596262051	6.93068215787169E-06
Dact1	-2.16978355318927	1.60092956429931E-20
Gm15866	-2.15886043157707	0.00029518002645181
Prss30	-2.10699603396603	0.0000124793741478773
Hmga2	-2.10583898492375	4.42898240926469E-09
Nlrp10	-2.06194297727074	4.58224539871525E-16
Unc13c	-2.04759029448097	1.75939837021738E-06
Atoh8	-2.03997371625534	3.01619115351753E-20
H19	-2.01987127270793	2.41180589417014E-11
Tcl1	-1.97638276178426	9.41117112024771E-06
Nos2	-1.95005320730514	3.41062468477413E-34
Rn7sk	-1.89647087095	0.000102325016151066
Sez6	-1.89607157625991	7.74872262655271E-11
Ripor3	-1.86803240089564	7.73800768940889E-10
Myf5	-1.86163517345085	0.000017762231624567
Gulo	-1.84946069638033	2.89170183986633E-14
Bdh2	-1.83875097391812	2.91876034082742E-06
Otof	-1.82743941664707	1.33171511873554E-17
Gm13023	-1.81604512453754	0.000211776443432586
Gm20219	-1.81440609699128	0.000101486250979553
Rgs22	-1.81364170214413	2.12957993163411E-08
Gjc3	-1.78989541281994	1.6526984604184E-07
Pdia2	-1.78942423316778	0.0000837572020709451
Mug-ps1	-1.77849960191145	2.46582415126349E-15
Krt20	-1.75777046141366	1.75893975619876E-09
Shbg	-1.71963306838581	0.0000165639537862613
Smad9	-1.71850080543856	4.11995513507645E-14
E330021D16Rik	-1.71253193593983	1.97039637312311E-07
Kit	-1.69820531119739	1.25697385499693E-15
Klhl14	-1.68763115058889	0.0000977312172314982
Itih2	-1.6823189305452	5.8741270033605E-15
Sema4g	-1.66972945053652	9.12295273851173E-12
Trp63	-1.66743002304707	0.0000538163256437773
Rasa4	-1.65941723767685	1.03860887732846E-15
3110039I08Rik	-1.65122621926365	0.0000419956300306752
Prss23os	-1.62435778591121	0.000029034346395939
Slitrk1	-1.62175195935608	0.0000037221098550736
Duox2	-1.61636366058599	0.000315343720065226
Rims2	-1.59842837795389	0.0000727225945588426
Slc9b2	-1.59834773163304	2.1369433300943E-07
Enpp2	-1.59728883495227	4.66446904970903E-08
Atp2b3	-1.59540745556557	0.0000271511034213531
Nog	-1.58909220284231	0.0000917022025353211
Nupr1	-1.57942759377143	5.33663054959037E-26
Mug2	-1.57926956950498	3.11263749386517E-12
Nrip2	-1.56958692421607	9.51134934945707E-07
9530026P05Rik	-1.55168776110194	0.000045346036433419
Cpa2	-1.54888429839472	1.75248785059784E-06
Syne4	-1.52695081421038	3.64177083096723E-06
Cfap69	-1.52642292044996	7.64953439285947E-08
Wt1os	-1.4992063959238	0.000117023567055813
Egr1	-1.48325018685957	1.53071642733729E-08
Mir17hg	-1.47016868532027	3.64325548497424E-12
Gadd45b	-1.46982033843642	2.12957993163411E-08
Kcnk2	-1.46715212144098	3.00867730749148E-10
Edn1	-1.46605994295223	0.000022123948856004
Kif27	-1.46268536742151	7.53665396986519E-06
Cdc42ep3	-1.46018287562218	7.93022652455824E-11
Tub	-1.44820161232123	0.000072448249112903
Stac3	-1.44770255447711	1.43524845298619E-06
Adamts16	-1.4461285873653	0.000160459741167932
Nr0b1	-1.44521426814446	4.96452970136149E-09
Tent5a	-1.44153426935366	1.44552187217767E-08
Khdc1b	-1.44096041350935	0.000118769452128282
E530011L22Rik	-1.43886891236967	6.02934920249365E-09
Dkkl1	-1.43885605348664	0.000120714369270375
Gdpd2	-1.42052316617372	3.34931406689855E-11
Slc25a27	-1.42030090497687	7.18474585172551E-11
Coch	-1.41161799122673	3.33707131504362E-07
Rbms3	-1.39706238560991	3.46785256308857E-08
Eif4e1b	-1.39702956462566	0.000240543629728953
Col9a2	-1.38966921755708	1.07976921406194E-09
5031434O11Rik	-1.37919388534646	0.0000941065099834448
Mpp3	-1.37741877204293	2.72618055542226E-18
Gm44220	-1.36621775395066	0.0000472706227434947
Ttll3	-1.36076088879303	8.62254307351051E-09
Ntn4	-1.35924466739493	2.80184309742272E-14
Adamts2	-1.35215111267272	2.15166963272355E-14
Gm32443	-1.35197628526482	1.20486597269815E-07
Sytl2	-1.34838262732535	8.74297842551298E-15
Ica1l	-1.34355121279572	0.0000693516597124762
Mapk10	-1.34038820254232	1.15826335745482E-10
Gm42303	-1.33693354992822	3.16382210756728E-09
Peg10	-1.33139038248086	1.55421576059622E-11
Als2cl	-1.32800313808361	2.92287316953455E-12
Rorc	-1.32614537105279	0.0000264131016523596
Arap2	-1.31540993316282	7.18774704340043E-10
Gm2237	-1.31099625897428	0.000366218176762136
Rasl11a	-1.31082169326803	2.11300288771038E-07
Esrp2	-1.30207723805563	1.53791887255599E-07
Clmn	-1.29257691480355	0.000349429267404511
Mybpc3	-1.29170248084202	8.55360475046622E-21
Mylip	-1.27497847529676	5.56990021772498E-09
Cacnb1	-1.27272259027767	1.09065049736953E-06
Ntng1	-1.27154738423332	0.0000687211288003441
Fgd5	-1.26334610476889	2.74544036509844E-07
Bmp2	-1.2632512627844	2.3011002683897E-08
Kcnq5	-1.25823140665122	2.25757236304408E-13
Mlf1	-1.25748103854991	8.12451875091047E-10
2900005J15Rik	-1.25744828144419	3.64177083096723E-06
Mafa	-1.24965092786832	3.05110913922879E-07
Bcat1	-1.24542573941341	1.08672002853157E-25
Bcl6	-1.2448524068481	0.0000997959453713466
Nkd1	-1.2421081917666	3.97039345626581E-06
Sgpp2	-1.24135687194946	7.20593479994573E-20
Gm37893	-1.23962709077509	0.000266541747772409
Pid1	-1.22992209461021	2.28760245309017E-11
Pde7b	-1.22933416616282	7.70370741735277E-19
Mug1	-1.22054479802759	0.0000106508448072106
Limch1	-1.21706170973901	7.64353623126842E-17
Derl3	-1.21126490938245	4.5380423843537E-16
Plch1	-1.20332861526095	2.00749367319578E-07
Rragd	-1.20142316293774	3.17836263829573E-07
Cbx7	-1.20010211914643	2.54006560375613E-08
Snhg17	-1.19938770563032	8.79515781197243E-08
Prkar1b	-1.1974861773872	5.87968588438598E-08
Gm43481	-1.19572214888517	0.0000952179675433895
Smad7	-1.19412221141612	2.68612532357573E-06
Chrdl1	-1.18991403327833	4.73313219679443E-17
Gpc2	-1.18668451564282	5.23489277995213E-06
Zfp641	-1.18291914317657	1.21100763567866E-07
Tdrd5	-1.17242518481903	3.49403637398664E-11
Sned1	-1.17233040418429	4.03692204755883E-08
Cxxc4	-1.1723211547953	1.94983600934928E-11
Cables1	-1.17014918095957	1.14278407452333E-10
Plce1	-1.16711366893424	0.000274984199166794
4933431K23Rik	-1.16504323135622	2.24382928421554E-06
Arnt2	-1.16018515281838	1.78115950755961E-10
Ghr	-1.15511191364532	9.5242776015293E-08
Slc38a3	-1.15256012489984	5.59089641248713E-07
Ankrd13b	-1.14501245847781	6.18844142184424E-14
Mmp11	-1.14395367167923	3.62889678013915E-20
Elf3	-1.14085178188438	0.0000525695560577335
Mlxipl	-1.13778193295808	0.0000171354448667407
Rassf6	-1.13359528447983	0.0000270577445174215
C230035I16Rik	-1.13073231709134	2.12354640243508E-06
Ggnbp1	-1.12950250439585	8.68998211802491E-11
Rapgefl1	-1.1188497961186	0.000141579021369714
Sema3e	-1.11820860489308	6.45968037271848E-06
Camk2n1	-1.11694994676021	1.21459562478995E-09
Doc2b	-1.11535873944342	1.00471167489589E-11
Camsap3	-1.11431023995839	7.24072161903742E-10
Slc4a11	-1.11041667888929	5.38326502997106E-11
Gm15751	-1.11013741128383	0.0000279004097462167
Bpifb4	-1.10884437703286	2.82339546345366E-09
Prkab2	-1.09774695931355	1.40470431595654E-14
Myc	-1.09489337762619	0.0000112714010126245
Mturn	-1.0947776405016	6.73241696466578E-15
Eya4	-1.09382561840359	0.0000605622897519982
Fhdc1	-1.09019118483787	3.00967981857482E-21
Mast4	-1.0891865984859	1.51600805688754E-16
Gem	-1.08775763023687	3.90808993038614E-06
B3galt2	-1.08552492527628	0.000079974469439809
Dtx4	-1.08535599434088	6.12550257944651E-07
Pik3ip1	-1.08490215808261	4.86907135747031E-09
Dtna	-1.08311786259334	0.0000740054194929136
Ppfibp2	-1.08288720818022	0.0000112868269993346
Rgs11	-1.08202514694008	2.16127700886068E-07
Ubxn11	-1.0804046047712	7.62203836556676E-06
Msi1	-1.08016653378429	4.34503441270152E-09
Gm14226	-1.07910900619161	0.0000058397536068562
Mir5125	-1.07872478710191	0.000010844224162053
Slc2a4rg-ps	-1.07842474730174	1.08465978471912E-07
Irs2	-1.07818331815548	4.91524487729522E-10
Gm35339	-1.07615765133069	0.000131665505693673
Adamts6	-1.0724133961439	4.96698848421635E-12
Dnah7b	-1.0710342105181	2.22636845049818E-09
Grik3	-1.06997824856497	7.33398944458899E-06
Mycl	-1.06759813328752	2.12354640243508E-06
Dpysl5	-1.0640291705825	2.23690720587871E-14
Myom1	-1.06061248979008	0.0000179771798982764
Gm37795	-1.05672098772229	0.000197055714800613
Ank2	-1.05385146618269	9.08235019946315E-08
Pcsk4	-1.05243892002288	0.000139578126248631
Ablim1	-1.04963720985092	4.73241591063579E-09
Fgd3	-1.04770639578361	4.1470780968816E-07
AI480526	-1.04751956200321	9.51134934945707E-07
Ccnl1	-1.04664708317089	1.63948611071081E-06
Mreg	-1.04293082763117	0.000171815539693117
Zdhhc23	-1.0397610604609	5.1954264348072E-07
Wt1	-1.0329597373908	1.12041314691329E-07
Igdcc4	-1.03065014688541	9.64070767224501E-06
Tmeff1	-1.02850095859805	1.92143169050853E-09
Mfsd7a	-1.02822269177639	0.000148324653431682
Rflnb	-1.02727658894647	3.69506966616352E-14
Fhl1	-1.02545940351992	2.9659783101566E-16
Plagl1	-1.02529957879195	3.74109467806028E-12
C130074G19Rik	-1.02210791511803	9.77039295546736E-12
Zscan18	-1.02071136954495	0.0000129432325559073
Gm36936	-1.01696676722436	0.000167527918056134
Wfdc10	-1.01518993037661	1.66471374537854E-06
Ogt	-1.01409962708601	2.15740628589885E-14
Nexn	-1.01301557124622	4.78134931693376E-07
A230050P20Rik	-1.00882264983255	0.0000992709195782889
Nnat	-1.00871349350695	4.39259537934505E-10
Gm37422	-1.00196469067534	0.0000689853201168755
Maml2	-0.998724830791313	2.81696502619096E-06
Tdgf1	-0.987498976130442	0.000279007507461856
Ivns1abp	-0.986778623801092	6.54460982504766E-15
Plppr3	-0.983935255635465	4.13066256278098E-06
Gstt1	-0.983911238038085	0.0000285201438218007
Rhobtb1	-0.983321937765073	9.53290326070347E-14
Zfp783	-0.983143185191122	8.49011614937096E-07
Gm45889	-0.98218395670911	0.0000689519373995266
Slc40a1	-0.979689122092882	3.43759052053951E-07
Zfpm2	-0.978223799645293	2.85419122066157E-12
Snhg15	-0.975910975233018	0.000027183299366363
Tbc1d9	-0.975815879198159	0.0000540445571965827
Magi1	-0.974670636353648	4.80130323808927E-10
D030028A08Rik	-0.972083342473569	0.0000761602757933444
Pwwp2b	-0.970115140034359	5.58154194505644E-06
Nudt13	-0.968584985968083	5.24427241263622E-07
Vill	-0.968197481312219	1.95565601280985E-06
Nab2	-0.966761541960584	0.0000120661380701988
Ccdc39	-0.963167872885506	0.000153173155650587
Apoa1	-0.962555851296628	4.63908402751071E-12
Zcchc7	-0.954409055313288	9.37916085970026E-14
Col4a6	-0.953396005010872	0.0000155665919213665
Rasl11b	-0.948592383147776	6.44916075159827E-07
Fam110c	-0.948520722228387	5.05133088564112E-08
Gadd45a	-0.947767234344339	3.71143241097324E-07
Grk4	-0.947007263881158	0.000359805534991649
Rarg	-0.946195955304643	8.7808051213272E-14
Arhgdig	-0.943230353086977	4.03389901832281E-06
Dancr	-0.943181078135631	0.000107256137560907
Tgfb1i1	-0.943133548673799	8.56872017168635E-11
Arx	-0.941645859217381	0.00017149246046965
Filip1l	-0.94094604340004	0.000113902028429853
Esr2	-0.930218902234183	3.38453757700638E-10
Grin2c	-0.929853405523352	1.74899453060333E-06
Gm16332	-0.927884309518343	0.000288610585949681
Alpk1	-0.927287776748089	0.000043299169199783
Gm47283	-0.921910740819154	0.000107190138753598
Tpm1	-0.919345533156811	4.19994343479882E-11
Map2	-0.918960389673325	2.6827090365623E-08
Ptprd	-0.916766983476848	6.58800078745198E-09
Fam78a	-0.916540913110249	2.60980488533914E-06
Klhl31	-0.91638271821491	9.02033439099809E-06
Leng8	-0.916215001936975	8.0814671479811E-08
Nkain1	-0.911809088045922	0.000325869348376271
Heyl	-0.911584207017387	2.53121390922619E-06
Foxp4	-0.911550014428534	7.18983938764077E-15
Ddah1	-0.905218805691884	2.76281259028938E-07
Pdzd2	-0.90482361315325	0.000168390662458847
Ppan	-0.899655683367237	6.92177377724768E-08
Ror1	-0.896098661538858	0.000208579389083653
Kctd15	-0.891124741065145	2.48986209844836E-06
Runx1	-0.886097117760979	2.00305002597246E-12
Rai2	-0.886023440323452	2.15134697337036E-06
Grb14	-0.885242120847227	6.46405784220454E-10
Zfp579	-0.884353553522833	9.63696519221684E-08
Gm21887	-0.882530843727025	0.000237298204857631
Ldlrad4	-0.882402970207995	6.50578147780697E-06
Ppp4r1l-ps	-0.882213917490649	5.89602002490049E-11
Myo5c	-0.881419864824383	4.62850720046724E-09
Esyt3	-0.88004300173604	0.0000913079741911501
Traf5	-0.879931287697392	0.000376525878874505
Rnasel	-0.876259378597986	3.935952858466E-13
Fam193b	-0.875502922372506	5.74549437245068E-10
Pak6	-0.875300257346413	3.25659394830005E-10
Ace	-0.873987082331593	0.0000656927820822746
Nrbp2	-0.871822356365556	0.000329563312710701
Cln3	-0.869662798739075	6.78099123247597E-08
Zfp874b	-0.866443266077913	0.000234441803362363
Slc25a22	-0.865674128763346	0.0000103850204331053
Alpk3	-0.857197011455624	1.29479565259972E-10
Sh3bp4	-0.857094034008484	6.62370058601748E-07
Zkscan7	-0.855475902211454	0.000126949060030433
Lancl3	-0.853792195609207	0.0000185410619099008
Firre	-0.853630961494399	1.98841801949164E-06
Zfp385b	-0.853630163114352	1.99680381405742E-07
P3h2	-0.853336305234008	0.000111252965098649
Gm26917	-0.851595706413023	7.79023378596063E-06
Ago4	-0.851327691035419	0.0000157782025015709
Foxp2	-0.850941353277174	2.68334880975801E-08
Rgs2	-0.849426793027595	2.49607227576582E-08
Ahnak	-0.846680734568638	2.64221523442686E-09
4933439C10Rik	-0.844785344123088	0.0000857408688559617
Mycn	-0.841979098406883	0.000357096361428855
Il17ra	-0.8408401403575	2.97672775862378E-06
Gtf2e2	-0.83934237204112	6.50967341771292E-07
Arhgef6	-0.836672472635159	6.04027539431255E-11
Nyap1	-0.834928332175461	0.000121951736258721
Arhgef28	-0.831869096423621	4.71082453923586E-11
Cecr2	-0.831102375556931	0.0000124826905870293
Tcf7l2	-0.830993493494601	7.27916532169911E-10
Cyp2s1	-0.83013596773919	8.98247566237951E-07
Prickle1	-0.82758697660177	0.0000607646607166738
Whrn	-0.826024139308005	0.0000837572020709451
Shroom3	-0.823694487602	2.75669144936169E-07
Gm27000	-0.822886652924849	0.000162011698028347
Sec31b	-0.819135256503873	0.0000642355712064058
Smtnl2	-0.814135250378197	0.0000700918728780446
Dtx3	-0.811794666842119	1.86712080456815E-09
Tpd52l1	-0.809789353480655	1.80702827177698E-06
Gm12940	-0.809545034098709	0.0000642360829926098
4930579G18Rik	-0.809331948271353	0.000376525878874505
Snapc4	-0.806780577476551	9.36856464790073E-07
Mylk	-0.80440022672078	0.000381826426000183
Aasdh	-0.803542400293726	7.54133611899387E-07
Adamts10	-0.802688953944983	1.71731551766203E-07
Pdk4	-0.802331774609969	1.24431999006096E-08
Hip1r	-0.801403371930892	0.0000416540468758883
Acot6	-0.800829503453778	0.0000270577445174215
Aldh1b1	-0.800544075226613	9.36856464790073E-07
Mitf	-0.800394175420782	0.000207946159024161
Adamts19	-0.796317603104794	0.0000625108022617633
Shmt1	-0.795348721897078	1.5094049647572E-07
Sirt3	-0.793215739070228	2.94925649095881E-06
Adgrv1	-0.790912343049993	0.0000191628035664033
Slc25a42	-0.788355966653202	6.6195666711326E-11
Sema6d	-0.787780786840298	0.000330160779528324
Fchsd1	-0.786479614242326	0.0000527491694999912
Camta1	-0.785733896536401	2.6827090365623E-08
Clk1	-0.783897559360204	5.60432503302805E-07
Gnl3	-0.782863093323832	1.23103224130183E-07
Ccdc163	-0.782658959483009	2.0651488329462E-08
Gas5	-0.781476982648026	4.6556846049724E-09
Dlg5	-0.781469363796365	1.86991933926331E-07
Dennd6b	-0.78099560801823	6.13547710714249E-06
Myocd	-0.779253180779314	0.0000359279670458183
Gpatch4	-0.776547299288892	0.0000135113295285099
Bcl7a	-0.774340378652015	2.43096498552223E-09
Sel1l3	-0.773288754836283	1.04777832649847E-09
Pisd-ps1	-0.769332579068822	4.99361991015971E-06
Llgl2	-0.76452425780246	3.44558591340542E-06
Snx18	-0.764128002560699	4.3996962273E-10
Clk4	-0.761706376584426	5.65702902535568E-06
Zfp521	-0.759901399817105	0.000203022878173052
Neu3	-0.757117509373747	2.08668241337009E-08
Hecw2	-0.756801402655682	0.0000623876383076552
Pygb	-0.756015671046509	1.05613943416153E-12
Stra6	-0.755254427951557	3.08069287447345E-07
Plekhh1	-0.755085882822541	9.08926463354079E-10
Prkcd	-0.754896553086886	3.38147495873774E-13
Pik3cd	-0.754629893200197	1.91564517248888E-06
Fam185a	-0.752180470136352	0.0000291983515691447
Rnf19b	-0.751003471222885	4.7804846837364E-09
Setd7	-0.749769213779679	3.91223413134193E-08
Sh3bp2	-0.749634027103578	0.000265557588771366
Lrrk1	-0.749238259547543	6.93365952726855E-07
Taf1a	-0.74850862881182	3.81389186215879E-06
Tfap4	-0.746500163473979	0.0000111112969064599
Fos	-0.744731447132335	0.000259310288030557
Zfp956	-0.744438649242516	0.0000560657055065131
Pus7	-0.743972621564728	1.78094149692641E-09
Ajuba	-0.743515832077734	0.0000095558532555887
Csf2ra	-0.742720757835204	0.000000376438661021
Gsto1	-0.741669198334482	2.52465670600781E-06
Kif21a	-0.739837459165853	8.65349435549336E-07
Timm9	-0.737089989854963	0.0000323525983417542
Rccd1	-0.736700141307659	0.0000960977178358388
Mtx3	-0.734793927816981	1.05796381784648E-07
Tnip2	-0.729397961188963	0.0000302469889589265
Zfp446	-0.72908169253081	0.0000107516279163248
Polr3g	-0.725647064958811	0.000290413396307212
Rapgef4	-0.725463965613759	6.38674999384893E-10
Fbn2	-0.724533987776066	0.0000397359194106686
Proser3	-0.724212717453648	0.0000562978753206631
Arhgap31	-0.723038533280355	1.13490609254803E-07
Polr1b	-0.72030297288756	3.18073947182715E-09
E430024I08Rik	-0.720153202980108	0.000265314128451896
Sesn1	-0.71996759980215	2.72523364273379E-07
Gigyf1	-0.715882483851355	1.96064549418259E-06
Csdc2	-0.714844606316665	1.89856222298276E-06
Tbc1d4	-0.71422115752003	8.87757164205313E-08
Ppm1e	-0.714196301210191	2.69325899281777E-06
Slc38a4	-0.71329739255762	0.0000831376645765046
Ank3	-0.710736500446367	2.55258154190828E-08
Mical1	-0.70776216991256	0.000104662129729256
Tbc1d10a	-0.707458794340987	0.0000122000211149223
Fam214a	-0.701030747237726	2.36909770371192E-08
Tcea2	-0.693400223598845	0.000339253402592489
Chchd10	-0.692157934041397	0.000157680982292686
Cnnm1	-0.69024142883324	0.000026294139656928
Prkd1	-0.690157948505848	4.83559584743263E-06
Cald1	-0.689015759972612	9.08506611438983E-07
Rasl10a	-0.688548655281186	0.0000477762462538424
Srrm2	-0.687263012313592	7.21084431429802E-09
Asb4	-0.687094424116515	0.000177011542682214
Gmpr	-0.684908890828618	0.000361908699296252
Arhgap27	-0.684220958968464	0.000033699322608287
Rph3al	-0.683293306513578	0.0000729209238072217
Fam160b1	-0.682216306810064	2.55511335410861E-10
Tead3	-0.681132640755341	0.000261237039759694
Syde1	-0.680402758631305	5.25533158000226E-10
Ulk3	-0.679083028361713	0.0000323410214250184
Emx2	-0.678345989388315	8.07627938498167E-06
Ssh3	-0.677599142361187	5.37525606508794E-06
Arrdc3	-0.675114156523295	1.19431333942227E-06
Caprin2	-0.673081916019964	0.0000364852405725627
Plekha7	-0.672396004250168	0.0000283070682407612
Zfp661	-0.668305474255352	0.000113187909622555
Pkp2	-0.668048232939114	0.000116878187345767
Cryl1	-0.665569699325501	0.000014092354564567
Dock6	-0.665544568931848	0.0000460411561498314
Plekhg2	-0.665178654086255	6.74953385613473E-06
Cdk10	-0.662128789854823	2.63884074313392E-06
Rcl1	-0.659231259708477	0.000165807197817337
Arhgap39	-0.657213527342068	1.40325572541903E-07
Efr3b	-0.656899633041959	0.000125714563632872
Dimt1	-0.656524060432968	0.000131047165125585
Casp6	-0.655207616171237	0.0000140658151764289
Mapk8ip3	-0.654112301466232	0.000264570426414609
Cenpv	-0.652578478157893	0.0000343428406271163
Nol8	-0.652055586802598	0.0000103039460114483
Akap8l	-0.6509517220311	8.69325226263694E-06
Taf1d	-0.647570060101194	0.0000273693339732494
Pygo1	-0.646593248533443	0.000173649658154548
Gm53	-0.646360103588801	0.000140170032763874
Zfp36l2	-0.645016640526522	7.5129532423863E-09
Eya3	-0.644929955474582	1.63397837344736E-07
Dhx32	-0.644893768249828	8.7763002169406E-08
Safb2	-0.644778788841621	7.28069844574951E-08
Zfp141	-0.64474713140271	0.000111784649521641
Zfp598	-0.643843309176196	0.0000210390168875417
Txnip	-0.640652236026261	0.0000477523536719593
Ampd2	-0.639389591971047	5.77733932408206E-07
Myo1d	-0.638976705907177	0.000150498515218373
Sox4	-0.635806915561072	0.0000042806099649721
Mink1	-0.635553724455819	0.0000024561096449536
Ezh1	-0.635355607571426	2.91876034082742E-06
Mettl13	-0.634700653614985	0.000208952351625557
Clasrp	-0.633934515869311	6.80412025901131E-06
Isyna1	-0.633663997408643	7.44796819531373E-08
Pnisr	-0.632909085728028	7.56000079777798E-06
Tead1	-0.632272595603389	0.0003119783710958
Patj	-0.632224889857422	0.000277586825358025
Paxbp1	-0.631333892827079	4.99361991015971E-06
Metap1d	-0.631086927481588	0.0000226983008341257
Plekhn1	-0.630116056793674	0.0000698658863766418
Mdn1	-0.629623120121167	0.0000507911037777095
Arrdc2	-0.629425028530722	6.16552592663551E-06
Ccdc157	-0.629353108161177	1.17030161976385E-07
Zfp692	-0.628843727888841	0.0000402002561798285
Rai14	-0.627826778780787	8.15351012484812E-10
Osbpl5	-0.627087967957898	3.69122538458618E-06
Gls	-0.626086256285534	2.63281168971246E-09
Tenm4	-0.625546813904761	0.0000116619206170343
Mib2	-0.624050917123737	1.92434661680988E-06
Coq8a	-0.623321005346964	0.000207652329275
Pcgf6	-0.62314969391745	0.0000513186322097861
Rgs3	-0.621511577589661	5.03550804692438E-09
Dst	-0.621144257041904	3.38156115654968E-08
Snhg1	-0.620401586232061	0.0000348474286725255
Mex3a	-0.618130378793657	0.000096061867897871
Mdm4	-0.617360634487682	1.85901805751818E-07
Aff3	-0.617074462937339	0.0000054253096459783
Lrp3	-0.615957586035123	0.0000229270016387652
2410002F23Rik	-0.615226647988908	0.0000233298934435557
Prdm5	-0.613954569573965	7.52144397986896E-06
Lrrc1	-0.613778609015814	6.61912678557443E-06
Pabpn1	-0.613232527542839	0.000139469617388017
Parp6	-0.612953432069525	0.000160842465890239
Fnbp4	-0.612768903904816	1.37015770095676E-06
Lmo7	-0.609954941024201	0.000330192108473041
Rad52	-0.609790133296067	0.000303539583802961
Prpf39	-0.609214465632049	0.0000581473866106783
Clk2	-0.608903212026096	0.0000525695560577335
B3gntl1	-0.607242735058102	0.000129734524922618
Unc13b	-0.605995983531352	3.40778158782439E-08
Apoa4	-0.603949481132413	0.0000419132653589484
Trub1	-0.60389209874521	0.0000382826283873757
Smyd5	-0.600453640674769	9.68044356765274E-07
Lrrc45	-0.600447560444973	0.0000270070039269003
Jup	-0.599250270675372	0.0000254434487729931
BC034090	-0.599078169195989	0.0000202979412029375
Dmd	-0.599033577597282	0.000149014468986409
Qtrt2	-0.598258977773834	8.95373715396446E-06
Ccdc137	-0.597976158031258	0.0000724404569519047
Tnk2	-0.597120912120952	0.0000264687151914997
Zkscan7	-0.595154487994255	0.000375197806733678
Dhx33	-0.595134679334291	1.08735691930936E-06
Tiparp	-0.594532210849013	0.0000271511034213531
Lama1	-0.593586451077387	7.48223095300525E-06
Nsun5	-0.592082450322464	0.000139469617388017
Mettl3	-0.592074919732992	0.0000588524190506597
Fbxw17	-0.591395043055306	0.00012193777498036
Tacc2	-0.590431789637072	0.0000352672745639557
2700097O09Rik	-0.589669830336455	0.000248145261797333
Gga3	-0.587637677394185	0.0000594886109607568
Khnyn	-0.587470551170753	0.0000487099677617009
Carmil3	-0.587051588846134	0.0000820767480377413
Anxa3	-0.586976252232833	0.000293360338736679
Zscan26	-0.584416272189132	2.19672907945618E-06
Usp28	-0.58378435325822	6.62501114051349E-07
Cxxc5	-0.582026474283776	0.0000656927820822746
Mks1	-0.578217790075495	0.000333204268588201
Vim	0.591097057183606	2.25489537723567E-10
Lrrc58	0.598190422026827	1.08700175614394E-08
Rab10	0.610337370102367	9.44342390783562E-09
Ogdh	0.610741331239825	6.36251456102315E-10
Mlec	0.610893142336268	1.26516537821201E-09
Tmem106b	0.619810179013861	5.21435789561552E-09
Kitl	0.625683576440168	2.76318231838132E-10
Tsc22d1	0.629904126986243	6.54123633374838E-12
Sdf4	0.640088046289832	1.21178521079277E-08
Mesd	0.640090789915099	7.92086093708037E-09
Fmnl2	0.640815685031157	2.37917283283267E-10
Cyb5b	0.646007099611176	1.25846665703876E-10
Aifm1	0.652533850562985	5.81680643817582E-09
Sgcb	0.657811767431173	1.29126985611041E-08
Cemip2	0.658350784371298	7.9201925623107E-09
Ssr3	0.66088222105055	3.2919935157899E-09
Adipor1	0.663143158085724	4.78237522604831E-09
Lpgat1	0.668922144079067	4.13315671581291E-10
Chpt1	0.679925818510803	6.7468645346799E-09
Mfap3	0.680366236762729	2.12754820527573E-09
Rmnd5b	0.685100450392221	9.08926463354079E-10
Mgat4b	0.685212055620184	1.41367863007188E-09
Zbtb40	0.69518401752079	8.71027959774726E-09
Rcn3	0.696903171515701	5.31117355597587E-09
Arf1	0.702585587791943	5.01250479856666E-12
Ssr1	0.70921660392006	5.46676036804732E-09
Cldnd1	0.709628301086155	5.04283619117396E-09
Edem3	0.711106352421212	4.42898240926469E-09
9530068E07Rik	0.713231349453677	1.04188413360035E-09
Slc31a1	0.713280890523315	1.95191191908866E-10
Dnajc10	0.721088197285595	4.10721954057476E-10
Bcl2l1	0.721802790016086	4.37760471999208E-09
Cdh2	0.722287386037482	4.76092255512543E-16
Ttc13	0.72307847375911	7.32092025198521E-09
Sort1	0.723686303770097	2.64651560930852E-11
Tm9sf3	0.724237624381615	1.01338132120779E-11
Ero1l	0.730919827508218	3.24002079227129E-09
Btd	0.735529729328446	5.46759049758596E-09
Creld2	0.736678209961791	5.75558993019652E-11
Sar1a	0.737321194593485	4.99494091824899E-13
Slc26a2	0.741700853723704	8.28293372519649E-11
Ndfip2	0.742506338416595	5.61610477411156E-09
Selenof	0.74253507089972	9.51966015853307E-11
Znrf2	0.745561305266974	4.47473388895632E-11
Mro	0.746556383165938	6.71427429424003E-09
Ghitm	0.746801901480126	2.39510381930032E-13
Aco1	0.747926176296334	1.32368774735377E-08
Tcaf1	0.7556227383343	1.90571000699961E-10
Cmtm6	0.755687927859177	3.70105713693017E-10
Tmed4	0.756687750106498	7.59065203765838E-10
Golt1b	0.758739409301844	2.52255639493908E-11
Cask	0.76548185670963	5.04259707014057E-10
Itfg1	0.772502614663162	5.56123502751498E-10
Rtn3	0.773667274182327	9.34174622809373E-11
Lrpap1	0.773973576987872	2.16124127971651E-12
Sema7a	0.77566223389653	1.55694630506835E-09
Manf	0.775927432697699	6.16577896235179E-09
Hspa13	0.776717338336228	1.08634773927644E-09
Net1	0.777707683412374	4.77278971175588E-10
Gstm2	0.786760126382347	6.38674999384893E-10
Sec62	0.788435454904106	1.32896485157937E-13
Mgarp	0.793011229327467	1.77980475057382E-13
Cnpy4	0.794573198777656	3.50576678131312E-09
Coasy	0.797175985669665	2.81901284054595E-09
Plbd1	0.797967551678385	3.11939338159935E-12
Serpinh1	0.799340179346228	6.21121096132617E-10
Igsf11	0.799530021692065	1.62935451188319E-11
Cnih1	0.803540331923947	3.13847335533432E-09
Itm2c	0.807157420879026	3.03530447852251E-09
Adam9	0.807405311968133	3.56639350049307E-13
Txndc15	0.812767042992559	1.32376164850916E-11
P4ha1	0.816932150105643	6.15538682584195E-11
Ccni	0.817200541307707	3.62581290322554E-11
Dbi	0.817990969141634	5.80250965791372E-09
Slc35a5	0.818559194091427	1.3128299701385E-08
Fgfrl1	0.820024427514412	1.01251351325236E-12
Ostm1	0.820213588880602	4.09912758622683E-09
Srebf1	0.820242010414319	2.04231692119662E-10
Wapl	0.82169029939828	6.02934920249365E-09
Sdf2l1	0.824610166943736	5.75613671760919E-09
Kdelr1	0.82532226331776	3.85385980059742E-11
Robo1	0.826406804389736	1.56387456068138E-12
Xxylt1	0.830591305526416	4.66165379007274E-12
Gm15429	0.834213492191029	3.11408002277986E-09
Trp53inp2	0.835356234461576	7.19164534355856E-16
Sumf2	0.835861064333236	4.34503441270152E-09
Lamp1	0.836294433298369	3.88887468922864E-10
Srbd1	0.838220969435773	3.69506966616352E-14
Igf2r	0.843887625590462	2.3293548470147E-09
Aph1a	0.843923674821178	2.07246283400662E-15
Galnt10	0.846883939576404	2.49041084823595E-13
Vcl	0.847167906050869	4.90062984905955E-09
Tecr	0.849500100257013	5.45755463968275E-09
Hmox1	0.850644607687446	6.33375318601968E-11
Tmem68	0.851439537814761	4.78017538186594E-11
Adprh	0.853903508714887	3.82939158327014E-14
Mpdu1	0.855479952656783	1.18220676528805E-10
Greb1	0.855683895041652	5.29857538524371E-18
Sel1l	0.855885339172722	2.93185481400088E-14
Erlec1	0.85601148984839	2.53371882472252E-12
Tmx1	0.857185269875724	4.38934138820136E-15
Olfm1	0.858123799048506	2.63515695865935E-09
Gpam	0.858774110766943	9.58028069609006E-09
Aes	0.858995797468748	1.10574815133609E-09
Sar1b	0.859568109471144	1.11814939063953E-11
Cd81	0.85978748171651	5.61318189784407E-09
Aldoa	0.861049802050574	2.70035871602241E-09
Il1r1	0.861079325310472	4.20308035391589E-10
Lbr	0.86178673463418	8.34981146945958E-10
Tmem14c	0.864032594001816	2.53371882472252E-12
Syt11	0.864600055443709	2.83883094360327E-13
Myo6	0.864664510491545	5.5063280525668E-15
Piga	0.865520619553627	3.84497895980493E-09
Bsg	0.865816047312572	3.53090370659386E-12
Smarca1	0.867142767318978	3.79147149465448E-15
Gja1	0.870018133720416	4.003303332533E-15
Trib2	0.870359706402437	2.84419449317917E-15
Dnajb11	0.871669117883688	8.44166844766543E-16
Nptn	0.871796708406428	4.85941938835188E-11
Tmtc3	0.873713699400945	6.0349965521519E-16
Dcbld2	0.879113177536013	2.55511335410861E-10
Smpd1	0.879503227098943	1.78411876385571E-10
Soat1	0.881414114201651	1.57401828307344E-12
Eri3	0.882226462817049	2.22636845049818E-09
Plp1	0.882492888580207	6.99082243859246E-09
Pofut2	0.882865910060797	5.82163413623756E-14
Tmem128	0.88299322161094	1.24331036011616E-13
Fat1	0.88424681303573	4.42613505326537E-15
Rnf121	0.884496614658741	1.03770771606242E-09
Atp6v0c	0.886982794398108	2.65398734924849E-15
Nek6	0.888871698581656	2.03517935326691E-09
Pgam1	0.891921604423784	1.00287143867473E-09
Hs3st1	0.894765057042426	1.15734111379281E-08
Gm12070	0.895210088327192	1.1164006727013E-08
Jam3	0.896259806889425	7.54585635052307E-12
Fkbp14	0.896768250852279	5.57009313653647E-13
Spg7	0.898793544629356	1.69444634452758E-10
Tmed1	0.901182987555944	4.43625947063808E-11
E2f2	0.90256642847347	2.70035871602241E-09
Pla2g4a	0.903319154740152	9.61026451487149E-09
Taldo1	0.904180444121274	1.87790660398746E-13
Atp13a2	0.904934009264447	3.94131249947396E-09
Lpcat1	0.905843869848446	2.48090766189403E-12
Scpep1	0.913073883436087	1.3711445605276E-08
Mapkbp1	0.913165122171647	7.15551229304904E-13
Tmx4	0.913267253669392	1.2856162247026E-14
Gm10359	0.914362377029755	1.05969035366166E-08
Emc7	0.914591351360196	7.35701813956293E-10
Surf4	0.923208466545516	2.29053864135698E-11
P4ha2	0.928452549109461	1.07423772682371E-14
Calu	0.928860068715665	1.18150710769499E-13
Kdelr2	0.932182674535523	9.34616580515248E-15
Calr	0.933763466582319	2.38499944172883E-11
Tspan31	0.935208154244385	6.70356436726717E-14
Cpox	0.935437057099015	7.8187615000766E-12
Dnah2	0.939897887685486	2.31636820183948E-09
Acaca	0.942234565108873	6.50427525493402E-19
Slc16a1	0.942340157926641	2.69275003416266E-14
Arf5	0.942658208510008	3.720835250849E-13
Bmp3	0.947167147571804	4.78017538186594E-11
Dhdh	0.948775035419481	1.74010613849285E-12
Cbfa2t3	0.951588714053876	1.53555533587877E-11
Fam234a	0.952648009987502	7.75491113498297E-12
Rmdn2	0.957198801577201	9.53290326070347E-14
Etl4	0.959323104480227	6.54460982504766E-15
1010001N08Rik	0.969009707941482	3.34761048562271E-13
Tmem30a	0.975021358742341	6.97807350438784E-17
Nap1l5	0.977390510092562	1.41367863007188E-09
Atp6v0c-ps2	0.981540596423275	3.49634437706996E-14
Insig1	0.982971031583165	9.08746294964085E-12
Hsd17b11	0.98578076204336	4.57074069944369E-09
Tmem41b	0.988644871313648	4.33549747744538E-12
H13	0.994480544559746	7.81599226484452E-14
S100a10	0.999209154482989	6.23964814905082E-11
Selenom	0.999765352163775	2.51514614857391E-09
Pgam1-ps2	1.00316600880007	8.423040714087E-10
Eno1	1.00826029760966	2.538137752807E-10
Tpi1	1.01271797616033	1.03121958620239E-08
Slc25a30	1.01330897911554	8.10618140093856E-16
Chst11	1.01567230844028	1.19478474665321E-12
Ginm1	1.01615006769196	5.59414243799149E-13
Hsd17b12	1.01636218333266	1.25623126673867E-09
C1qtnf6	1.02205323563755	1.94443675068573E-17
Slc39a11	1.02339322909278	6.4058267422516E-12
Gpc4	1.02513769454664	8.99488680865662E-15
Pcx	1.02554528684978	1.26294594379925E-08
Slfn14	1.02678814204534	3.527312531321E-09
Rnf145	1.02886455195483	1.77436945842358E-14
Tmem97	1.03127465360256	3.30475909552351E-10
Pkm	1.03141519391403	6.44914240328159E-12
Reck	1.03420362466696	2.61950818112782E-10
Clstn3	1.03636921115623	2.82339546345366E-09
Reep5	1.03712021905046	3.46912345842081E-10
Aldh4a1	1.04008358544402	6.5910769463601E-09
Srebf2	1.04372294253525	1.3305221120346E-20
Golm1	1.04513397401282	1.63480467847588E-14
Tmbim6	1.04661779588647	6.57286610964638E-12
Asah1	1.04949393979845	3.61677044117223E-14
Scd2	1.05089618456294	1.3204363759675E-14
Erg28	1.05438001214775	2.49796513512472E-14
Tmx2	1.05449767353941	3.69506966616352E-14
Alms1-ps1	1.05707312005797	5.1071179783524E-10
Efna5	1.05847955845392	2.80140521107512E-14
Agpat2	1.06345562687421	1.82887818588176E-12
Creld1	1.06870437070763	9.3836534577617E-19
Rnf128	1.07026065559022	2.39475176483936E-10
Smoc1	1.07043459233929	1.82975680422187E-09
Eno1b	1.07085488457577	1.29808978555652E-10
Gm4735	1.07284705707291	1.99588511052654E-11
Gm5537	1.07550989983604	4.30120177260239E-11
Pgk1-rs7	1.07601467345454	3.81217032747852E-11
Tmem135	1.07732433168226	9.8098537575258E-14
Reep3	1.08436001197419	3.31912236071378E-25
Kdelr3	1.08516917403129	1.2475202124308E-09
Gale	1.08604170409749	3.85026973906299E-09
Slc2a1	1.08865094543918	1.15407874998497E-15
Pdgfd	1.09459966739602	5.22944714675361E-14
Atp6v0e2	1.09568012616719	4.73313219679443E-17
C1galt1c1	1.09686879469356	1.37071920449315E-09
Kyat3	1.10098479758269	1.81802793781383E-09
Pgk1	1.10770820147534	3.53627525127892E-11
Fmnl3	1.11264528073961	5.80250965791372E-09
Gm5182	1.11332966687942	7.48716439856857E-15
Ext1	1.11409365332119	8.3627991085806E-13
Atp10a	1.11527836297328	1.17086536829994E-13
Ugcg	1.1172320066654	5.14478960303091E-15
Inha	1.11729705500322	1.8127787858076E-21
Trpv4	1.12131361735263	1.8466357866109E-09
Ccdc126	1.12507999640431	4.01138944213841E-10
Pvr	1.12735813060521	2.89999772924949E-18
Gla	1.12920415062982	2.31826082051136E-15
Stard4	1.12925104140256	1.07942005456052E-11
Phyhip	1.12989460945486	1.68650677316312E-10
Naglu	1.13325445348463	1.92494757304818E-14
Cited2	1.13360008077129	1.52906512215102E-18
Serinc3	1.13380323362204	1.0755171355225E-13
Acot7	1.13498047307186	1.78751748359171E-11
Gpc1	1.13515452714658	4.91743777169284E-17
Ralb	1.13536820483735	1.86740924995502E-11
Usp3	1.13686812807005	2.56243389680551E-25
Susd3	1.13911826784029	1.77868292410161E-14
Erp29	1.14332579882908	5.94262564901255E-23
Epb41	1.14807856335696	1.68650677316312E-10
Tenm3	1.15010364550075	5.24863850177336E-15
Psd	1.1507253540721	1.3820393189852E-16
Ggh	1.15203013044791	3.26519541744448E-09
Idh1	1.15205069425461	8.95956914579573E-37
Scap	1.15288711321209	1.17531313839241E-31
Hmgcs1	1.16205845140302	5.26042071090053E-20
Mvk	1.1724131157633	2.0366306281E-18
Prkar2b	1.17666622459886	1.07072485365011E-17
Ctsc	1.17737242889283	3.64984512114933E-15
Mthfd2	1.17854821986494	8.17677229644271E-20
Npc2	1.17920331082396	3.82643475851324E-20
Spin2c	1.18038261863431	5.14984947713078E-10
Pde3b	1.18100198364993	2.52750559054868E-09
Acat2	1.19501843177935	2.43175578970086E-17
Hao2	1.19597095231088	1.21739133326897E-14
Tmeff2	1.19749769096222	1.23790261348261E-09
Cd151	1.19879871987113	4.17572333034005E-17
Cd47	1.20421926429248	1.0208373514233E-17
Kcne2	1.20613043011795	1.21541833643699E-13
Plxnc1	1.20632094811414	1.11961714244063E-14
Paqr9	1.21386860235271	6.3206389094303E-09
Ctsb	1.21873450711051	6.90297479464348E-17
Igsf3	1.23064923717151	3.98489738114575E-46
Fosl2	1.23108317329842	2.3721219880694E-16
Adamts12	1.23179515695077	1.42898015082381E-09
Bnip3	1.2352625534813	4.10106918479016E-09
Me1	1.23855396873552	2.25078000124104E-30
Ebp	1.25485244501265	1.62082110749928E-10
Gch1	1.25745580325212	9.84797896340876E-16
Defb19	1.26355771740976	2.12068886551963E-16
Csrp2	1.26539039504298	2.12394036045859E-17
Slc30a1	1.26679451901994	9.6348036649179E-11
Paqr7	1.27136657149023	7.20593479994573E-20
Tom1l1	1.27277249665978	2.99902703454218E-15
Ralgapa2	1.27637034129948	1.15215257759912E-18
Mmp15	1.28442603617255	1.14110247021519E-14
Qsox1	1.28478922357226	8.01221433495688E-28
Lss	1.28677018296545	5.03721010768083E-14
Chst15	1.28821445101799	8.48081558818793E-10
Gdf11	1.29779513924354	9.7626141479454E-21
Frmd5	1.29866401483564	2.67582637750405E-14
Calm1	1.30231398872801	2.12394036045859E-17
Idi1	1.30313043327672	6.0974762037594E-16
Scara5	1.31025703956325	1.92503612099067E-23
Ulbp1	1.31030121719205	1.05608846534986E-17
Fut8	1.31196270527754	4.69989441201375E-29
Nsdhl	1.31202288043471	7.52827963776076E-20
Inhbb	1.31721951452139	5.2352328141803E-35
Tmem221	1.32137890503772	1.78115950755961E-10
Fetub	1.32921687761927	5.95361118046725E-16
Wnt4	1.33087784437564	7.12361111491153E-14
Gm13502	1.3372219009676	4.96509518073758E-09
Galnt7	1.34142021442571	3.77707239334864E-32
Aldh1a7	1.34289943950712	4.67286023321855E-13
Acsl4	1.34688092538213	1.44022381110043E-32
Shisa6	1.34806364489087	5.35335097276521E-29
Pik3cg	1.36136680906833	3.35937599664484E-14
Prkca	1.36281839472891	1.8780031021166E-12
Mvd	1.36351009429595	7.99002271905119E-17
Pdlim2	1.36854359655822	1.02895139700259E-11
Hsd3b1	1.36920315989498	8.45987108682544E-20
Socs1	1.3695628272242	1.75380713732879E-10
Megf9	1.38165113366844	1.18154115482288E-29
Mfap3l	1.38258339597169	5.84678455982507E-13
Gsta4	1.38341901870757	3.9191489550406E-13
Fst	1.38474958742808	3.73278427035776E-18
Fshr	1.38669069359471	1.15093395071759E-17
Lgmn	1.38941146723232	2.50723829099271E-12
Gm7329	1.39313348319356	6.3088436754407E-20
Adipor2	1.40303078930482	1.33215301206403E-31
Pqlc3	1.40528640320552	3.61591893401212E-09
Paqr8	1.40679305429487	3.97978565108636E-27
Col16a1	1.40753082518931	6.26807920671398E-16
Itgb3	1.41045603692225	7.13555630173669E-20
Lama4	1.41331194708493	1.47806118476432E-13
Jakmip3	1.41436683639602	1.57761759435997E-20
Ahr	1.42578290466438	2.57489212903208E-16
Pcdh8	1.4331995127671	9.76692165147734E-16
Loxl1	1.43470813684367	3.19631170496389E-28
Wfs1	1.44067283884112	1.38076135927773E-36
Grem2	1.45229213205145	3.04330752001825E-31
St3gal1	1.45427374557458	7.89447933287987E-11
Slc12a7	1.45623989962687	2.5333005254174E-13
Colgalt2	1.47098048673621	2.07001109911024E-26
Tspo	1.47866054206647	1.91220238337293E-21
Cd55	1.47991916531813	1.88320444258557E-26
Asah2	1.49731893789264	1.97146904850079E-20
Ctsh	1.49855266582757	4.17436544740891E-27
Dgat2	1.51499710652587	1.87899862509224E-26
Gm5067	1.51555554808247	2.07804738923891E-11
Tnxb	1.51868446094957	5.55821864438932E-12
Tspan15	1.52482578109607	1.11844973078699E-17
Smim10l2a	1.52499664035933	1.11009123110313E-24
Tmem206	1.52537329748097	3.60168105955659E-24
Timp1	1.52633910944504	4.02625377292113E-13
Gm42528	1.52910604895005	1.30252371469264E-09
Enpp6	1.53322628601662	4.71082453923586E-11
Gdnf	1.53358398119212	5.69222294254125E-24
Slc5a4b	1.53923421677942	1.28567949775693E-08
Ltbp1	1.54083307111874	5.71169647418736E-33
S100a6	1.5411323345918	6.8088179485016E-11
Fads3	1.54241609275454	2.77261355404191E-12
Serpini1	1.54811429922506	6.5910769463601E-09
Elovl2	1.54997713295465	2.55703486660829E-27
Sqle	1.55093610481867	1.52129106051058E-20
Rnd2	1.5573642993168	4.75372331084549E-19
Masp1	1.55809113110685	1.74793346314693E-38
Fads1	1.55961006565223	9.38670912448306E-12
Ces2g	1.5597348842297	9.56255935775612E-17
Fdft1	1.56444191222711	1.53459899223096E-37
Fgfr4	1.5689399672898	3.51934263285695E-16
Dact2	1.57483021523391	1.67713524124109E-09
Slc26a7	1.57818615007954	2.02266570344854E-16
Nup62cl	1.58789792236965	3.29065252627139E-11
Ogdhl	1.59363353750576	3.67713707021485E-29
Ttyh2	1.60005941161691	8.50345469709379E-15
Cacna1a	1.60465998358951	1.98679113888797E-24
Nppc	1.62260076882969	5.45991988306554E-21
Tmprss13	1.62468682003136	4.47101000230473E-16
Lrp11	1.63226919176594	6.33519628468997E-22
Bves	1.64578618083964	1.8718459724823E-09
Gpr179	1.6472170936588	8.89245680079947E-20
Abcc2	1.65527350771084	6.72621457899808E-14
Gstm7	1.65922584577776	1.67674457394652E-18
Gm3571	1.67791873715758	4.33059891715456E-12
Msmo1	1.68003050401829	1.09630780530969E-23
Slc7a8	1.68317735230155	3.44375104136175E-15
Prrt4	1.69184830074012	5.74760491327466E-36
Aldh3b1	1.70934731710175	5.56043431182686E-56
Tgfbi	1.72261140555601	7.11703325366129E-10
Dhcr24	1.72881557760881	5.59889508396152E-30
Ldlr	1.72932201735929	1.90329107191632E-22
Adra2a	1.76824745015436	7.30439486723077E-24
Tspan11	1.76861620472745	2.10979174478035E-11
Spns2	1.77285000350997	2.39990943802622E-15
Prickle2	1.7800520557286	4.88927911967647E-29
Inhba	1.78953552248942	3.40299173473248E-31
Pla1a	1.80239960194401	1.21203292183543E-11
Angpt1	1.80504705212881	2.03670864127579E-09
Asic4	1.81573624208918	1.14110247021519E-14
Tecta	1.82672825362819	4.0071303382997E-10
Hmgcr	1.8268190198017	3.4159406796215E-20
Robo2	1.83108162423165	3.8964236282254E-28
Flvcr2	1.83969194247614	4.02617170518871E-33
Myo7a	1.85590606641892	8.60729227924132E-21
Col8a1	1.87632731587335	1.37506449243652E-08
Grin2b	1.87668725446193	4.3091821939824E-11
Epdr1	1.92781132386364	2.04168996526332E-30
Cox4i2	1.96017431490546	9.26998866352413E-18
Tmem45a	1.97848867154357	1.23293316355571E-41
Rem1	1.98421924850018	3.31304866462727E-14
Cdh13	1.99411182545268	1.07311445640697E-08
Tm7sf2	1.9949721278834	1.99514365762578E-14
Cntn2	2.00439356780861	1.03049585843928E-09
Gsg1l	2.00616596972889	1.20079068846448E-32
Cyp51	2.02685259713562	1.81144939547989E-17
Cyp19a1	2.03842072288442	4.61408395837028E-21
Brinp2	2.04053137414443	4.14049161433408E-14
Prss35	2.04432052425215	1.64369314237944E-28
Mrap	2.04524505649334	1.81144939547989E-17
Gabra1	2.05220774572206	1.40929678899709E-14
Dsc2	2.06467689414204	3.85536476840476E-23
Pde4b	2.10088161246157	3.10186251089972E-16
Lrrn1	2.11504521689585	4.28303786569985E-16
6430548M08Rik	2.12476966091457	2.86073959383535E-15
Elovl6	2.12892431849232	1.27656067979297E-58
Fbxl22	2.13004246520058	1.3021194671186E-41
Gstm6	2.14095127875497	6.73069544835929E-19
Cela1	2.17894634688208	3.85385980059742E-11
Dock5	2.18462247811689	1.91160517475249E-92
Vcan	2.19564139635537	4.19091780552222E-83
Slc16a3	2.20125413824581	3.87416186069504E-49
Slitrk6	2.21345418946122	3.61928685877662E-14
Fam198b	2.21429526542136	3.07426621675542E-49
Avpi1	2.22440393840614	9.46333452850888E-13
Tmem86a	2.22581976457563	1.11028226175639E-48
Adamts1	2.22888983087933	3.22472530772801E-107
Ptgds	2.24090668230162	4.73407786752044E-12
Rgs6	2.25129711816459	5.70626810519938E-10
Cd34	2.29304417391183	5.29397236150192E-31
Scarb1	2.29656960983797	2.32953140045244E-09
Cadm3	2.33409380217242	1.81742385818896E-12
Ndufa4l2	2.34308158996496	8.19642365491808E-09
Gabrb2	2.36780917393306	6.33021442351442E-25
Grem1	2.37886361136333	9.39999079086585E-43
Serpina3a	2.40953970835404	7.10481772417432E-23
Megf10	2.41834032891348	8.50345469709379E-15
Dpp10	2.43605780866695	1.66516166013397E-13
Dusp1	2.44660982181948	3.28192653827662E-16
Adgrg6	2.4512067108025	1.15171045589772E-23
Dpep1	2.49694055391164	9.6348036649179E-11
Gabrb3	2.5499503787493	2.58291808096866E-12
AY702103	2.59366537888178	2.55067610080804E-23
Gldn	2.62356517091641	1.66911479002756E-71
Fam167b	2.62376235098965	4.23892549423486E-09
Astn1	2.63075257156108	2.29997835558166E-24
Sema3d	2.64560961281963	9.53650071013464E-35
Lypd6	2.66145828351043	5.66989891198264E-18
Prlr	2.69522993720364	6.42829690914618E-42
Cyyr1	2.70782045089649	3.86082546586341E-09
Gm2a	2.73870864635736	5.42376404478238E-36
Apol6	2.76048033490093	2.99961261295943E-13
Slc4a1	2.76775373255382	3.32294621112773E-12
Rab27a	2.88716314706845	5.49293908133881E-27
Fam196b	2.9614450723419	5.38565522307069E-17
Plin5	2.98038879879062	1.76983631261196E-17
Rhox8	3.02517807568142	1.49205314968833E-50
St8sia1	3.03885278886271	1.55911800283358E-21
Akr1c18	3.04028110332586	2.54065388505265E-10
Cyp26b1	3.10017271459812	8.38860498487584E-17
Apol11b	3.16174710455592	2.48000134254074E-09
Apln	3.20554897852192	2.15006574809807E-16
Ephb2	3.23026419167755	1.37913464278112E-21
Tmprss6	3.27220590943101	1.12410472723013E-12
Bace2	3.44098655532957	2.65257674290384E-13
Tbxa2r	3.45730384560027	1.07933182371418E-09
Wisp2	3.45857807250105	1.9389784906978E-19
Cst8	3.51914466906562	1.20639299157569E-14
Xpnpep2	3.53289322074591	3.99817257991895E-11
Gprc6a	3.58342160629889	2.27217729318751E-19
Hsd17b7	3.60653849018732	4.84502816648467E-10
Ecm1	3.6644173520422	2.27289610544634E-10
Atp4b	3.69195155728581	4.56322949394779E-19
Zpld1	3.7196251683386	7.45118350326962E-85
Pgr15l	3.73846107825693	8.95956914579573E-37
Nrcam	3.86066059412223	3.21796344066282E-56
Lhcgr	3.88249544189821	1.68346145059651E-64
Islr2	3.88423654037206	5.71615240253522E-17
Lipg	3.9228205715806	1.93608303958294E-69
Aldob	3.92566339131857	2.80037524599938E-10
Dmbt1	3.93369766441188	4.09290261325578E-16
Slc12a8	3.94832241261503	2.70094838977103E-10
Adam3	4.04931310633323	7.38511895866705E-15
Ces2a	4.08960016068475	1.25238701928548E-11
Cntn3	4.10195896410817	2.67492360374304E-30
Ren1	4.11658426555053	2.25866713005669E-27
Podnl1	4.12502328069346	2.98883641851548E-10
Tnfrsf9	4.1854512583267	6.70356436726717E-14
Pappa	4.21097984781874	2.57137193219844E-73
Runx2	4.24781626356061	8.70088814533804E-60
Mmel1	4.29191370808298	7.24072161903742E-10
Adra1d	4.67294689448102	4.36813645864813E-18
Comp	4.7036125404172	1.9876931564092E-28
Cemip	4.71727318248973	3.55136150367365E-93
Plin4	4.80414292472079	9.58315017682128E-31
Atp1a3	4.82756411499705	3.74691220696037E-09
Gm12248	4.98186128947066	3.56795593377475E-10
5330417C22Rik	5.22813144603813	3.25659394830005E-10
Wnt10b	5.5429494763798	3.31705823767706E-45
4930550L24Rik	5.76150030713805	5.91796457776781E-15
Abcb1b	5.90278155404609	1.90049661047412E-16
Cldn18	6.59268241986875	4.91743777169284E-17
Sfrp4	6.61990668314377	1.94007228290281E-48
Cdh15	7.02838605546354	1.71027644969803E-17
Ssu2	7.97100925185304	1.05174215701274E-15
Pik3c2g	8.71457398060829	7.31109125526453E-14
Bpifb6	8.90953198466237	7.12063740082514E-11

## Sheet: Legend
Dataset EV3: Selection list of PMSG-sensitive genes using Madogwe et al. dataset
