# Supplementary material for: LXR pathway drives hormonal response intensity in polycystic ovary syndrome
Source: EMBO Mol Med. 2025 May 21;17(7):1666–85. doi: 10.1038/s44321-025-00251-1 (PMC12254376; doi:10.1038/s44321-025-00251-1)
Supplement: Supplementary file 5 — Dataset EV4 [file 44321_2025_251_MOESM5_ESM.xlsx]

## Sheet: Leading edge GSEA
GSEA Leading Edge from dataset:
WTvsDKO_UP	WTvsDKO_DOWN	TG-AMHbvsDKO_UP	TG-AMHbvsDKO_DOWN													116 common elements in "WTvsDKO_UP" and "TG-AMHbvsDKO_UP"	132 common elements in "WTvsDKO_DOWN" and "TG-AMHbvsDKO_DOWN"
RGS11	MLEC	RGS11	ARF1													RGS11	LRRN1
STAC3	LRRN1	ADAMTS19	TBXA2R													ALPK1	ITFG1
PNISR	ITFG1	CBX7	CHPT1													DENND6B	CITED2
PABPN1	WNT4	PDIA2	SLC30A1													CCDC39	CASK
CLK1	CITED2	KCNK2	BRINP2													OGT	FMNL3
CCNL1	CASK	TXNIP	CD81													AKAP8L	FADS3
ALPK1	FMNL3	ARHGDIG	GGH													CBX7	TMEFF2
CLK4	ERLEC1	DTX4	CASK													LENG8	ANGPT1
PAXBP1	GSG1L	NOG	UGCG													SLC25A27	DBI
PRPF39	FADS3	ATOH8	SEC62													CLK2	ADIPOR2
TTLL3	AIFM1	COQ8A	INHBB													GIGYF1	GPAM
DENND6B	RAB10	NEFH	GJA1													NRBP2	IGSF11
CCDC39	EDEM3	BDH2	TMTC3													ARRDC2	GHITM
OGT	TMEFF2	PIK3IP1	ZPLD1													PDIA2	SEMA3D
MDM4	SAR1B	PCSK4	JAKMIP3													TNIP2	SDF2L1
AKAP8L	APH1A	FAM110C	FSHR													ADAMTS19	PDE4B
FAM193B	CNPY4	WT1	CYYR1													METAP1D	REM1
CBX7	CELA1	RNASEL	TECR													PCSK4	SCAP
LENG8	SLITRK6	GADD45B	TSPAN31													SLC25A42	ELOVL6
SLC25A27	ANGPT1	ISYNA1	SMPD1													UBXN11	NSDHL
MAPK8IP3	DBI	NLRP10	SLC16A3													CAPRIN2	PVR
CLK2	ADIPOR2	IRS2	TMEM68													NUDT13	HMGCR
CLASRP	GPAM	NUDT13	ATP10A													TCEA2	PLIN4
ADAMTS10	TMEM97	MYF5	ALDH4A1													CCDC157	CYYR1
GPC2	IGSF11	SLC25A27	SLC26A2													CACNB1	GALE
GIGYF1	GHITM	MTURN	TMEM135													RNASEL	PAPPA
NRBP2	SEMA3D	DERL3	USP3													LRRC45	CEMIP
ALS2CL	TMEM221	RORC	S100A10													SNAPC4	ME1
FNBP4	SDF2L1	SLC9B2	ATP6V0C													ZSCAN18	TMPRSS6
RCCD1	PDE4B	MYBPC3	OSTM1													PARP6	EMC7
TAF1D	TMEM41B	TBC1D9	ASIC4													SEC31B	LSS
TAF1A	REM1	PWWP2B	TM9SF3													CECR2	TMEM45A
AASDH	SCAP	ZFP36L2	SREBF1													TXNIP	HSPA13
ARRDC2	FETUB	CECR2	GABRA1													GADD45B	ALDH4A1
PDIA2	ELOVL6	PAK6	PLIN5													PLPPR3	PRSS35
ZKSCAN7	MVD	CYP2S1	TRIB2													AGO4	CCDC126
TNIP2	COX4I2	ALPK1	SFRP4													RASA4	P4HA1
ADAMTS19	MEGF10	NR0B1	APOL6													CFAP69	ACAT2
METAP1D	NEK6	GDPD2	XPNPEP2													MKS1	TMEM86A
PCSK4	ATP6V0E2	CXXC4	DHCR24													PROSER3	TSPAN15
MTX3	NSDHL	GRB14	EPHB2													KHNYN	RNF128
SLC25A42	PVR	TNIP2	CEMIP2													RAD52	SPG7
ULK3	HMGCR	CSDC2	NAGLU													RIPOR3	ACACA
UBXN11	OLFM1	ARX	TNXB													TCF7L2	TBXA2R
CAPRIN2	PLIN4	TRAF5	DBI													FHL1	DHCR24
NUDT13	PAQR7	MMP11	SURF4													PRDM5	IDI1
TCEA2	CNTN2	TCF7L2	TOM1L1													SNED1	STARD4
CCDC157	IDH1	CSF2RA	GABRB2													CARMIL3	GOLT1B
CACNB1	CYYR1	FHL1	PLA2G4A													CXXC4	ROBO1
PRKAB2	ERI3	ADAMTS2	ITFG1													SLC25A22	KYAT3
RNASEL	PIK3C2G	PLCE1	NDFIP2													MYF5	RNF121
ZCCHC7	FAM234A	BMP2	P4HA1													PIK3IP1	NET1
LRRC45	GALE	RIPOR3	TMEM14C													SSH3	GDF11
ZSCAN26	PAPPA	NAB2	DCBLD2													RAPGEF4	MGARP
SNAPC4	CRELD1	SEC31B	REEP3													ICA1L	SEC62
ZSCAN18	CEMIP	EYA4	HSPA13													ANKRD13B	TMEM135
DTX3	ME1	RARG	LRRC58													GDPD2	NAGLU
SRRM2	TMPRSS6	GIGYF1	PLBD1													CSF2RA	FDFT1
PARP6	EMC7	STRA6	PLP1													DKKL1	PGAM1
SEC31B	LSS	GHR	SMOC1													DTX4	SQLE
CECR2	TMEM45A	MYCL	ROBO1													IVNS1ABP	MVK
B3GNTL1	HSPA13	DDAH1	FBXL22													ARHGAP39	EPHB2
TXNIP	ALDH4A1	MLF1	MEGF9													SIRT3	INHA
GADD45B	CLSTN3	EZH1	TNFRSF9													SEMA4G	FUT8
PLPPR3	PRSS35	NUPR1	CSRP2													PIK3CD	SEL1L
AGO4	CCDC126	NKD1	ISLR2													SLC9B2	TMEM14C
RASA4	P4HA1	RAI2	TMEM86A													EYA4	HS3ST1
CFAP69	SELENOM	FOS	ADAMTS1													DMD	CYB5B
MKS1	NDUFA4L2	RASA4	ATP1A3													SMAD7	AVPI1
PROSER3	ATP13A2	SEL1L3	SLC12A8													RGS3	GLA
MPP3	CHST15	PIK3CD	MSMO1													FOS	CSRP2
KHNYN	BTD	ZSCAN18	CLDND1													FCHSD1	PRKCA
RAD52	ACAT2	TBC1D4	PAQR8													PRKCD	LIPG
GGA3	TMEM86A	ICA1L	SPG7													MTURN	SFRP4
GLS	TSPAN15	ACE	VCL													RORC	HMGCS1
BCL7A	ITM2C	PRKAR1B	FKBP14													LLGL2	ADRA1D
RIPOR3	SAR1A	CACNB1	GPR179													TEAD3	S100A6
TCF7L2	RNF128	UBXN11	GOLM1													MMP11	GSTM2
FHL1	TGFBI	COL9A2	LRRN1													EZH1	ITGB3
PRDM5	SERPINH1	PLPPR3	LDLR													USP28	CADM3
SNED1	ENPP6	SSH3	MANF													TRAF5	SURF4
ADAMTS6	EXT1	PRKD1	GALNT10													TFAP4	TECR
CCDC137	SPG7	TFAP4	INHA													WT1	IGSF3
DOCK6	ACACA	EDN1	FMNL3													GEM	VCL
CARMIL3	TBXA2R	SLC4A11	CCDC126													SGPP2	HSD17B12
CXXC4	TSPO	CLN3	BACE2													SH3BP2	ARF1
SLC25A22	DHCR24	TCEA2	NET1													ESYT3	MRAP
SYNE4	NPC2	PPFIBP2	ST8SIA1													TDRD5	SSR1
MYF5	CTSB	ARHGAP39	SEMA3D													IGDCC4	SHISA6
PIK3IP1	IDI1	CDC42EP3	C1QTNF6													SLC4A11	GOLM1
SSH3	MESD	TENT5A	GDNF													NOG	SMOC1
PPM1E	PRRT4	TEAD3	BMP3													RASL10A	CDH15
CDK10	STARD4	ARHGAP27	PRSS35													SYTL2	COL8A1
MLXIPL	ECM1	SH3BP4	OGDH													ARHGDIG	CD81
RAPGEF4	GINM1	AGO4	SCAP													EDN1	LTBP1
ICA1L	ACO1	ARHGEF6	ELOVL6													MYCN	MTHFD2
ANKRD13B	ALDH3B1	NEXN	EMC7													TENT5A	SMPD1
GDPD2	GOLT1B	CPA2	SLC7A8													GRB14	TSPAN31
CSF2RA	RTN3	CRYL1	AVPI1													ARHGAP27	CNIH1
MYOM1	ROBO1	NRBP2	SSR3													COQ8A	SCARB1
DKKL1	KYAT3	SLC40A1	SQLE													ADAMTS16	TNFRSF9
DTX4	SYT11	OGT	RNF121													NUPR1	BRINP2
PCGF6	RNF121	LRRC45	SDF2L1													MYCL	DNAJB11
KIF21A	LRPAP1	MAML2	TMEM30A													NR0B1	PRLR
IVNS1ABP	LAMA4	MYC	DMBT1													CAMTA1	MANF
ARHGAP39	LAMP1	CCDC157	FRMD5													CLN3	SREBF2
SAFB2	NET1	PYGB	SSR1													IL17RA	C1QTNF6
DIMT1	GDF11	RASL11A	CPOX													PLEKHG2	ISLR2
FAM214A	MGARP	GMPR	FLVCR2													NEXN	ATP6V0C
SIRT3	SEC62	SYTL2	CNIH1													ZFP36L2	LDLR
SEMA4G	TMEM135	LRRK1	GLA													AJUBA	ATP1A3
PIK3CD	RCN3	SH3BP2	SEMA7A													NTNG1	SLC7A8
KIF27	MFAP3	AJUBA	CYB5B													GHR	ALDOB
SLC9B2	KDELR1	SMTNL2	GLDN													ZFPM2	TMX1
EYA4	NAGLU	ZFPM2	ACAT2													VILL	S100A10
GRK4	FDFT1	SESN1	ACOT7													COL9A2	CDH13
QTRT2	VIM	CCDC39	SREBF2														PTGDS
MITF	SLC31A1	SEMA4G	TTC13														GABRB3
UNC13C	PGAM1	ANKRD13B	RUNX2														FAM167B
CLMN	SQLE	VILL	TENM3														TALDO1
DMD	MVK	CAPRIN2	PVR														CHST11
SMAD7	EPHB2	SEMA3E	ANGPT1														CALR
RGS3	INHA	DENND6B	NSDHL														TENM3
FOS	FUT8	KHNYN	SCARB1														SLC39A11
FCHSD1	XXYLT1	SLC25A42	COL8A1														GALNT10
PRKCD	LGMN	SIRT3	MVK														TSPAN11
KLHL14	SEL1L	DKKL1	TMEM45A														OGDH
MTURN	TMEM14C	MYCN	CADM3														CNTN3
RORC	HS3ST1	CAMSAP3	MRAP														APLN
PLAGL1	CYB5B	KRT20	GOLT1B														PDE3B
MYO5C	AVPI1	PROSER3	GDF11														XPNPEP2
LLGL2	GLA	CFAP69	REM1														ACOT7
ADGRV1	CSRP2	APOA4	WAPL
TEAD3	CALM1	BCL6	VCAN
MMP11	WFS1	PID1	PRKCA
EZH1	PRKCA	AKAP8L	TMX1
TUB	CD34	CARMIL3	SLC12A7
USP28	LIPG	CAMTA1	SUSD3
TRAF5	SDF4	MYH6	GALNT7
RAPGEFL1	SFRP4	FGD3	TSPAN15
PDK4	HMGCS1	FILIP1L	S100A6
TFAP4	ADRA1D	MKS1	LYPD6
NYAP1	EBP	TGFB1I1	CYP19A1
WT1	S100A6	SGPP2	MMEL1
OTOF	GSTM2	TDRD5	FADS3
GEM	ST3GAL1	LRP3	INSIG1
SGPP2	ITGB3	PYGO1	PGAM1
SH3BP2	CADM3	IGDCC4	DNAJB11
MAGI1	SURF4	LENG8	SOAT1
ESYT3	TECR	ACOT6	CITED2
TDRD5	IGSF3	IVNS1ABP	CALR
IGDCC4	VCL	ARRDC2	HMGCS1
MIB2	AGPAT2	FCHSD1	P4HA2
TIMM9	ADPRH	AHNAK	SLC25A30
SLC4A11	BSG	PRDM5	HSD17B7
NOG	CD151	COL4A6	ME1
DHX33	HSD17B12	NTN4	IGSF11
RASL10A	ARF1	KCTD15	MGARP
SYTL2	CST8	CAMK2N1	ACSL4
ARHGDIG	MRAP	ADAMTS16	DOCK5
TDGF1	TMBIM6	IL17RA	CEMIP
RHOBTB1	SSR1	PRKCD	PRLR
CHRDL1	SHISA6	SNED1	APLN
GNL3	GOLM1	ABLIM1	FAM167B
UNC13B	SMOC1	RAPGEF4	ACACA
MDN1	LOXL1	GADD45A	ULBP1
FAM185A	CDH15	SNAPC4	SEL1L
EIF4E1B	COL8A1	CXXC5	GSTM2
NSUN5	CD81	METAP1D	TMPRSS6
ALPK3	LTBP1	DOC2B	RAB27A
EDN1	MTHFD2	RAD52	MFAP3L
MYCN	SMPD1	USP28	GHITM
TENT5A	TSPAN31	SLC25A22	TM7SF2
GRB14	CNIH1	RASL10A	PIGA
ARHGAP27	SCARB1	DMD	PRKAR2B
COQ8A	TNFRSF9	P3H2	PDE4B
TEAD1	BRINP2	OSBPL5	FMNL2
ADAMTS16	DNAJB11	PARP6	IDI1
NUPR1	PRLR	CLK2	ADIPOR2
TBC1D10A	SCPEP1	RGS3	TALDO1
MYCL	ASTN1	PLEKHG2	STARD4
NR0B1	MANF	ESYT3	LIPG
GJC3	SREBF2	FHDC1	PDE3B
CAMTA1	C1QTNF6	LLGL2	HS3ST1
CLN3	ISLR2	LMO7	PCDH8
MINK1	ATP6V0C	GEM	GPAM
IL17RA	TPI1	NTNG1	HSD17B12
PLEKHG2	GM2A	SMAD7	HAO2
PLEKHA7	CCNI		LHCGR
MSI1	LDLR		BVES
NEXN	ATP1A3		FUT8
RAI14	SLC7A8		PLIN4
WHRN	ASAH2		GALE
ZFP36L2	ALDOB		IGSF3
AJUBA	TTYH2		CLDN18
PDZD2	PGK1		DGAT2
NTNG1	TMX1		CDH15
GHR	S100A10		ADRA1D
ZFPM2	MMP15		GABRB3
DST	HSD3B1		LSS
VILL	CDH13		PDLIM2
COL9A2	PTGDS		FDFT1
	GABRB3		SLC39A11
	FAM167B		SHISA6
	TALDO1		ABCC2
	CHST11		HMGCR
	REEP5		TSPAN11
	ENO1		KYAT3
	CALR		LTBP1
	TENM3		CHST11
	GPC1		ALDOB
	SLC39A11		ITGB3
	GALNT10		CDH13
	TSPAN11		FADS1
	OGDH		TCAF1
	CNTN3		MTHFD2
	PKM		DSC2
	APLN		RNF128
	PDE3B		PTGDS
	XPNPEP2		PAPPA
	TIMP1		CNTN3
	ACOT7		TMEFF2
	NRCAM

## Sheet: Legend
Dataset EV4: Venn strategy and gene list for PMSG granulosa-dependent signature comparing LXR DKO vs wild-type (DKOvsWT) and DKO vs TG-AMH-Lxr(DKOvsTG-AMHb).
