# Supplementary material for: LXR pathway drives hormonal response intensity in polycystic ovary syndrome
Source: EMBO Mol Med. 2025 May 21;17(7):1666–85. doi: 10.1038/s44321-025-00251-1 (PMC12254376; doi:10.1038/s44321-025-00251-1)
Supplement: Supplementary file 6 — Dataset EV5 [file 44321_2025_251_MOESM6_ESM.xlsx]

## Sheet: Patient Matrix
Class	Cohort ID	Patient ID	Recruitment	Age (years)	Size (cm)	Weight (kg)	BMI	FSH (ui/L)	LH (ui/L)	Testosterone (µg/L)	Ultrasound criteria (antral follicle count per ovary)	oligo-anovulation, irregular menstrual cycle	Agonist	antagonist	HMG/FSH	Stim	number of mature ovocytes	Ovulatory status	Infertility etiology
CONTROL	1	175	Gabriel Montpied Hospital	31	158	48	19	10.5	5.8	N.D	<20, (8+8)	No		Cetrotide 0,25mg	Gonal F	Ovitrelle	2	NORMAL	Tubal factor
CONTROL	2	32	Gabriel Montpied Hospital	35	165	50	18	7.8	6.8	0.14	<20, (11)	No	Decapeptyl 3 mg		Menopur	Ovitrelle	3	NORMAL	endometriosis
CONTROL	3	158	Gabriel Montpied Hospital	35	170	105	36	5.7	4.6	0.21	<20, (4+4)	No	A indiquer !		Puregon	Ovitrelle	4	NORMAL	Partner infertility
CONTROL	4	143	Gabriel Montpied Hospital	34	161	67	26	3.4	6.4	N.D	<20, (12)	No	Decapeptyl 3 mg		Bemfola Pen	Ovitrelle	5	NORMAL	Tubal factor
CONTROL	5	189	Gabriel Montpied Hospital	30	165	72	26	6.1	N.D	0.4	<20 (10+6)	No	Decapeptyl 3 mg		Gonal F	Ovitrelle	6	NORMAL	Tubal factor
CONTROL	6	141	Gabriel Montpied Hospital	36	161	64	25	N.D	N.D	N.D	<20 (10+8)	No	Decapeptyl 3 mg		Bemfola Pen	Ovitrelle	7	NORMAL	endometriosis
CONTROL	7	142	Gabriel Montpied Hospital	35	153	90	38	3.5	1	N.D	<20	No	Decapeptyl 3 mg		Puregon	Ovitrelle	10	NORMAL	Partner infertility and tubal factor
CONTROL	8	132	Gabriel Montpied Hospital	29	162	89	34	8.5	N.D	N.D	<20 (18)	No		Fyremadel	Menopur	Ovitrelle	10	NORMAL	Partner infertility
CONTROL	9	183	Gabriel Montpied Hospital	31	163	58	22	7.1	6.3	N.D	<20 (11)	No	Decapeptyl 3 mg		Gonal F	Ovitrelle	11	NORMAL	Tubal factor
CONTROL	10	163	Gabriel Montpied Hospital	27	170	88	30	N.D	N.D	N.D	<20 (15)	No	Decapeptyl 3 mg		Bemfola Pen	Ovitrelle	12	NORMAL	Tubal factor
CONTROL	11	130	Gabriel Montpied Hospital	27	163	55	21	N.D	N.D	N.D	<20	No		Cetrotide 0,25mg	Bemfola Pen	Ovitrelle	14	NORMAL	Tubal factor
PCOS	12	116	Gabriel Montpied Hospital	33	172	122	41	N.D	N.D	N.D	>20 (40)	Yes, anovulation	Decapeptyl 3 mg		Gonal F	Ovitrelle	3	PCOS	PCOS
PCOS	13	37	Gabriel Montpied Hospital	42	165	52	19	7.5	N.D	N.D	>20	Yes, spaniomenorrhea	Decapeptyl 3 mg		Puregon	Ovitrelle	6	PCOS	PCOS
PCOS	14	138	Gabriel Montpied Hospital	30	165	75	28	4.7	3	N.D	>20	Yes, spaniomenorrhea	Decapeptyl 3 mg		Gonal F	Ovitrelle	15	PCOS	PCOS
PCOS	15	87	Gabriel Montpied Hospital	22	160	85	33	6.5	10.7	0.4	>20 (60)	Yes, anovulation		Cetrotide 0,25mg	Gonal F	Ovitrelle	16	PCOS	PCOS
PCOS	16	213	Gabriel Montpied Hospital	33	160	59	23	N.D	N.D	N.D	>20 (40+40)	Yes, anovulation		Cetrodite 0,25mg	Gonal F	Ovitrelle	17	PCOS	PCOS

## Sheet: Legend
Sataset EV5: Human PCOS versus Control patient cohort.
