# Supplementary material for: LXR pathway drives hormonal response intensity in polycystic ovary syndrome
Source: EMBO Mol Med. 2025 May 21;17(7):1666–85. doi: 10.1038/s44321-025-00251-1 (PMC12254376; doi:10.1038/s44321-025-00251-1)
Supplement: Supplementary file 7 — Dataset EV6 [file 44321_2025_251_MOESM7_ESM.xlsx]

## Sheet: GSEAreports
Mouse Cumulus								Human Cumulus
LXR-DKOvsCW				LXR-DKOvsTG-AMHb				Control vs PCOS
Pos	NES	Neg	NES	Pos	NES	Neg	NES	Pos	NES	Neg	NES
HALLMARK_INTERFERON_ALPHA_RESPONSE	1.98	HALLMARK_E2F_TARGETS	-1.89	HALLMARK_ALLOGRAFT_REJECTION	2.46	HALLMARK_MYOGENESIS	-1.57	HALLMARK_TNFA_SIGNALING_VIA_NFKB	1.81	HALLMARK_CHOLESTEROL_HOMEOSTASIS	-1.78
HALLMARK_IL6_JAK_STAT3_SIGNALING	1.93	HALLMARK_OXIDATIVE_PHOSPHORYLATION	-1.77	HALLMARK_IL6_JAK_STAT3_SIGNALING	2.13	HALLMARK_ESTROGEN_RESPONSE_EARLY	-1.34	HALLMARK_INFLAMMATORY_RESPONSE	1.61	HALLMARK_FATTY_ACID_METABOLISM	-1.09
HALLMARK_INFLAMMATORY_RESPONSE	1.83	HALLMARK_G2M_CHECKPOINT	-1.75	HALLMARK_INFLAMMATORY_RESPONSE	1.97	HALLMARK_KRAS_SIGNALING_DN	-1.31	HALLMARK_UV_RESPONSE_DN	1.46	HALLMARK_MYC_TARGETS_V2	-1.06
HALLMARK_INTERFERON_GAMMA_RESPONSE	1.82	HALLMARK_TGF_BETA_SIGNALING	-1.40	HALLMARK_MYC_TARGETS_V2	1.72	HALLMARK_APICAL_JUNCTION	-1.24	HALLMARK_TGF_BETA_SIGNALING	1.45	HALLMARK_SPERMATOGENESIS	-0.93
HALLMARK_ALLOGRAFT_REJECTION	1.66	HALLMARK_DNA_REPAIR	-1.40	HALLMARK_E2F_TARGETS	1.68	HALLMARK_ESTROGEN_RESPONSE_LATE	-1.24	HALLMARK_HEDGEHOG_SIGNALING	1.42	HALLMARK_PANCREAS_BETA_CELLS	-0.91
HALLMARK_IL2_STAT5_SIGNALING	1.57	HALLMARK_REACTIVE_OXYGEN_SPECIES_PATHWAY	-1.38	HALLMARK_INTERFERON_GAMMA_RESPONSE	1.62	HALLMARK_ANDROGEN_RESPONSE	-1.17	HALLMARK_MITOTIC_SPINDLE	1.41	HALLMARK_INTERFERON_ALPHA_RESPONSE	-0.90
HALLMARK_COMPLEMENT	1.46	HALLMARK_MITOTIC_SPINDLE	-1.17	HALLMARK_TNFA_SIGNALING_VIA_NFKB	1.61	HALLMARK_PANCREAS_BETA_CELLS	-1.15	HALLMARK_ALLOGRAFT_REJECTION	1.40	HALLMARK_MTORC1_SIGNALING	-0.89
HALLMARK_ESTROGEN_RESPONSE_EARLY	1.37	HALLMARK_ANDROGEN_RESPONSE	-1.10	HALLMARK_G2M_CHECKPOINT	1.49	HALLMARK_HEDGEHOG_SIGNALING	-1.11	HALLMARK_UNFOLDED_PROTEIN_RESPONSE	1.33	HALLMARK_KRAS_SIGNALING_DN	-0.89
HALLMARK_APICAL_SURFACE	1.34	HALLMARK_MYC_TARGETS_V1	-1.02	HALLMARK_IL2_STAT5_SIGNALING	1.47	HALLMARK_XENOBIOTIC_METABOLISM	-1.08	HALLMARK_IL6_JAK_STAT3_SIGNALING	1.33	HALLMARK_ESTROGEN_RESPONSE_LATE	-0.88
HALLMARK_HYPOXIA	1.32	HALLMARK_MYOGENESIS	-1.01	HALLMARK_COMPLEMENT	1.42	HALLMARK_REACTIVE_OXYGEN_SPECIES_PATHWAY	-1.08	HALLMARK_EPITHELIAL_MESENCHYMAL_TRANSITION	1.30	HALLMARK_MYOGENESIS	-0.86
HALLMARK_UV_RESPONSE_DN	1.32	HALLMARK_P53_PATHWAY	-0.95	HALLMARK_MYC_TARGETS_V1	1.42	HALLMARK_ANGIOGENESIS	-1.07	HALLMARK_P53_PATHWAY	1.29	HALLMARK_ANDROGEN_RESPONSE	-0.80
HALLMARK_TNFA_SIGNALING_VIA_NFKB	1.30	HALLMARK_PEROXISOME	-0.95	HALLMARK_HYPOXIA	1.32	HALLMARK_EPITHELIAL_MESENCHYMAL_TRANSITION	-1.01	HALLMARK_COAGULATION	1.22
HALLMARK_COAGULATION	1.29	HALLMARK_ADIPOGENESIS	-0.93	HALLMARK_CHOLESTEROL_HOMEOSTASIS	1.30	HALLMARK_APICAL_SURFACE	-1.00	HALLMARK_ADIPOGENESIS	1.20
HALLMARK_EPITHELIAL_MESENCHYMAL_TRANSITION	1.25	HALLMARK_WNT_BETA_CATENIN_SIGNALING	-0.92	HALLMARK_KRAS_SIGNALING_UP	1.30	HALLMARK_P53_PATHWAY	-0.97	HALLMARK_COMPLEMENT	1.19
HALLMARK_KRAS_SIGNALING_DN	1.21	HALLMARK_ANGIOGENESIS	-0.83	HALLMARK_UV_RESPONSE_DN	1.29	HALLMARK_COAGULATION	-0.92	HALLMARK_HYPOXIA	1.18
HALLMARK_APICAL_JUNCTION	1.20	HALLMARK_UNFOLDED_PROTEIN_RESPONSE	-0.75	HALLMARK_HEME_METABOLISM	1.23	HALLMARK_BILE_ACID_METABOLISM	-0.91	HALLMARK_NOTCH_SIGNALING	1.18
HALLMARK_ESTROGEN_RESPONSE_LATE	1.19			HALLMARK_MTORC1_SIGNALING	1.21	HALLMARK_GLYCOLYSIS	-0.90	HALLMARK_APOPTOSIS	1.17
HALLMARK_NOTCH_SIGNALING	1.06			HALLMARK_MITOTIC_SPINDLE	1.13	HALLMARK_TGF_BETA_SIGNALING	-0.90	HALLMARK_PI3K_AKT_MTOR_SIGNALING	1.14
HALLMARK_HEDGEHOG_SIGNALING	1.05			HALLMARK_PI3K_AKT_MTOR_SIGNALING	0.92	HALLMARK_SPERMATOGENESIS	-0.84	HALLMARK_G2M_CHECKPOINT	1.12
HALLMARK_BILE_ACID_METABOLISM	1.04			HALLMARK_ADIPOGENESIS	0.85	HALLMARK_APOPTOSIS	-0.84	HALLMARK_BILE_ACID_METABOLISM	1.07

## Sheet: CumulusGranulosaDKOvsCW
Mouse Cumulus
DKO-LXRvsCW
HALLMARK_IL6_JAK_STAT3_SIGNALING	HALLMARK_INFLAMMATORY_RESPONSE	HALLMARK_ALLOGRAFT_REJECTION	HALLMARK_COMPLEMENT	HALLMARK_HYPOXIA	HALLMARK_UV_RESPONSE_DN	HALLMARK_TNFA_SIGNALING_VIA_NFKB	HALLMARK_ANDROGEN_RESPONSE	HALLMARK_MYOGENESIS
ACVRL1	IL18	IL18	GZMB	CCN2	PTGFR	IL18	CCND3	OCEL1
A2M	NOD2	GZMB	PIM1	PIM1	ADGRL2	IRF1	UBE2I	MYOZ1
PIM1	TNFRSF1B	IL12A	ITIH1	AMPD3	FBLN5	SDC4	ZMIZ1	SSPN
TNFRSF1B	FPR1	IL1B	IRF1	CCN5	PRKCE	TNFSF9	TSC22D1	EFS
IRF1	RGS16	TRAT1	PIK3R5	CXCR4	ATP2B4	SMAD3	UAP1	FABP3
OSMR	IRF1	STAT4	FN1	SDC4	SMAD3	IL1B	ITGAV	FOXO4
PIK3R5	OSMR	IL4R	ANXA5	PFKFB3	CCN1	PFKFB3	HPGD	BIN1
IL1B	PIK3R5	TLR6	F5	PAM	ABCC1	CSF2	DBI	LDB3
CSF2	TNFSF9	LY75	MMP13	CCN1	ITGB3	SLC2A6	SRP19	APOD
IL4R	P2RY2	FLNA	MMP8	TMEM45A	CDON	CCN1	B4GALT1	SH2B1
CD44	SCN1B	HCLS1	MMP12	GCNT2	IRS1	CD44	KRT8	TPD52L1
ITGB3	IL1B	TNF	ITGAM	TGM2	NOTCH2	IFIH1	SPCS3	MEF2A
EBI3	RGS1	FGR	CP	MAP3K1	LAMC1	DDX58	ADRM1	ABLIM1
CSF3R	IL4R	TAP1	PLG	GAPDHS	DLC1	ETS2	TMEM50A	SPARC
IL18R1	CYBB	SOCS5	CASP1	LARGE1	NFKB1	SOCS3	ELL2	HRC
SOCS3	ITGB3	SRGN	TIMP1	HK2	RND3	TNF	MAF	HDAC5
HMOX1	EBI3	IL2RG	LYN	CP	DLG1	TAP1	BMPR1B	ACTN3
TNF	CSF3R	FAS	TMPRSS6	HMOX1	NR3C1	BCL2A1	LMAN1	COL3A1
IL6ST	EIF2AK2	TIMP1	LCP2	AK4	CELF2	IL6ST	CAMKK2	CHRNB1
IL2RG	IL18R1	LYN	SERPINA1	PPP1R3C	PTPRM	NAMPT	MAP7	GABARAPL2
TNFRSF21	TACR1	LCP2	PLA2G7	PFKP	PDGFRB	TNFAIP8	ANKH	AK1
FAS	SELL	TLR1	CR2	PFKL	GCNT1	NFKB1	SCD	COX7A1
MAP3K8	CD82	ITGB2	WAS	PKP1	SYNE1	MAP3K8	ACSL3	CDKN1A
IL13RA1	BDKRB1	IL15	F2	PGM1	MAP2K5	SAT1	PMEPA1	COL15A1
CD36	CXCR6	IGSF6	PREP	TGFBI	SIPA1L1	BMP2		CLU
CXCL11	NAMPT	ST8SIA4	DGKG	PGAM2	EFEMP1	PLAU		FGF2
LEPR	RTP4	THY1	DPP4	CA12	PIAS3	ICAM1		BAG1
IL2RA	NFKB1	ICAM1	CD36	CHST3	RBPMS	CD83		TNNT1
IL15RA	TIMP1	WAS	VCPIP1	PDK1	MAPK14	TANK		TCAP
	LYN	F2	PLEK	PPARGC1A	PRDM2	SPHK1		GPX3
	LCP2	TLR3	TNFAIP3	SLC2A1	DDAH1	PLEK		MYLPF
	TLR1	EREG	GNG2	NR3C1	ADORA2B	TNFAIP3		NQO1
	TNFSF15	NOS2	CTSH	RORA	LTBP1	CXCL11		AGL
	IL15	PTPN6	IRF7	TNFAIP3	ERBB2	DUSP2		SCD
	IL10RA	GCNT1	ME1	PGK1	ATRN	IL15RA		FST
	SLC11A2	GBP2	KCNIP3	FBP1	KIT	BCL3		PTGIS
	PTAFR	ITK	GP1BA	LDHA	VAV2	EHD1		SH3BGR
	ICAM1	IL2RA	COL4A2	EFNA1	VLDLR	CLCF1		IGF1
	KCNJ2	IRF7	EHD1	KDELR3	IGFBP5	ZBTB10		GJA5
	TLR3	B2M	RASGRP1	NFIL3	ANXA2	EFNA1
	SPHK1	TRAF2	LIPA	FOSL2	INPP4B	ABCA1
	EREG	BCL3	S100A9	ACKR3	PIK3CD	BIRC2
	CXCL11	CD247	DGKH	STC2	DUSP1	SQSTM1
	DCBLD2	NLRP3	CTSD	PLIN2	PRKCA	ID2
	AQP9	ITGAL	PDP1	ADORA2B		PDE4B
	IRF7	IL18RAP	LCK	TPI1		NFIL3
	HPN	TLR2	SPOCK2	GPC1		TRAF1
	GP1BA	CSF1	AKAP10	NDRG1		NFKB2
	PROK2	LCK	APOA4	VLDLR		TNC
	IL15RA	DEGS1	PIK3CG	GAPDH		FOSL2
	RASGRP1	LTB	CTSB	ANXA2		TLR2
	NLRP3	IL2RB	GATA3	PPFIA4		PTGER4
	ABCA1	IL10	GZMK	IDS		ACKR3
	LTA	CD96	FCER1G	RBPJ		RELB
	IL18RAP	NME1	PRDM4	DTNA		IL7R
	PDE4B	C2	C2	SLC2A5		FJX1
	TLR2	PRKCG	LTF	DUSP1		MCL1
	PTGER4	CXCR3	SH2B3	PRKCA		CSF1
	IL7R	ELF4	LGALS3	ZNF292
	CSF1	PSMB10	CBLB	MAFF
	PVR	HIF1A	MAFF	HK1
	ADORA2B	CCL4	GCA	P4HA2
	LCK	HLA-DOA	DOCK9	GCK
	FZD5	CCR5	C3	IL6
	C5AR1	IL4	CTSC	EGFR
	IL2RB	NCR1	CR1	STC1
	CCRL2	CD40	GZMA	HAS1
	IL10	GZMA	RHOG
	SLC4A4	SIT1	IL6
	P2RX4	CD4	GNGT2
	BEST1	IL6	KLK1
	SLC28A2	PTPRC	CCL5
	MEFV	EGFR	ZFPM2
	SEMA4D	HDAC9	DYRK2
	CALCRL	CCL5
	GABBR1	STAB1
	KIF1B	CFP
	ACVR1B	KLRD1
	EDN1	IL16
	HIF1A	IL27RA
	SLAMF1	HLA-DMB
	CD40
	PTGIR
	CMKLR1
	RNF144B
	RHOG
	IL6
	IFITM1
	CCL5
	SLC31A2
	STAB1
	ADGRE1

## Sheet: CumulusGranulosaDKOvsTG-AMHb
Mouse Cumulus
LXR-DKOvsTG-AMHb
HALLMARK_ALLOGRAFT_REJECTION	HALLMARK_IL6_JAK_STAT3_SIGNALING	HALLMARK_INFLAMMATORY_RESPONSE	HALLMARK_TNFA_SIGNALING_VIA_NFKB	HALLMARK_COMPLEMENT	HALLMARK_HYPOXIA	HALLMARK_UV_RESPONSE_DN	HALLMARK_MYOGENESIS	HALLMARK_ANDROGEN_RESPONSE
CRTAM	A2M	NOD2	BCL2A1	CD36	CAV1	CAV1	KIFC3	GSR
NCF4	EBI3	EBI3	SLC2A6	C1QC	B4GALNT2	INPP4B	ABLIM1	HMGCR
SPI1	CD36	C3AR1	CSF2	PIK3R5	CHST3	MMP16	KLF5	CCND3
HCLS1	PIK3R5	PIK3R5	GPR183	C1QA	AMPD3	PIK3CD	MYL4	SPCS3
CD79A	IL2RG	STAB1	IL23A	CTSS	PLIN2	PTGFR	TPM2	B4GALT1
CD2	LTB	CSF3R	CCL5	WAS	KIF5A	HAS2	MB	DNAJB9
IL2RG	CSF3R	CYBB	PDE4B	ITGAM	TES	NR3C1	FABP3	SEC24D
STAB1	TNFRSF1B	MEFV	IL7R	MMP12	NR3C1	F3	COL6A3	XRCC5
CTSS	CSF2	IL10RA	DUSP2	LCP2	F3	CDKN1B	GABARAPL2	AKAP12
CFP	CXCL13	TNFRSF1B	CD69	FCER1G	CDKN1B	RND3	DES	UBE2I
LTB	CCR1	SLC28A2	SOCS3	PLA2G7	MAP3K1	ITGB3	MYOM1	NKX3-1
CCR5	SOCS3	SELL	F3	CR2	HMOX1	DLC1	ACTN3	ANKH
LY86	CD38	IL15	IL1B	GNGT2	ANGPTL4	GRK5	TCAP	HSD17B14
WAS	BAK1	LCP2	PLEK	GNG2	GCNT2	GJA1	PTGIS	CCND1
IGSF6	IL1B	AQP9	SERPINB8	RASGRP1	CA12	COL5A2	ACTN2	HPGD
HLA-DMA	HMOX1	P2RY2	TNC	CCL5	GAPDHS	DUSP1	COL15A1	TPD52
TLR6	CRLF2	GPR183	MAP3K8	F5	PLAC8	MYC	GJA5	ABCC4
IL15	ITGB3	CCR7	TNFAIP8	GZMB	RORA	DLG1	SORBS3	ALDH1A3
LCP2	MAP3K8	FPR1	KYNU	LIPA	PFKFB3	ADGRL2	CAMK2B	KRT19
HLA-DOA	TLR2	RASGRP1	TRAF1	CTSC	SDC4	PPARG	LDB3	IQGAP2
MMP9	IL4R	CCL5	PFKFB3	F3	KDELR3	MET	LAMA2	KRT8
CARTPT	CSF2RB	PDE4B	SDC4	CTSH	KLF6	INSIG1	FXYD1	RAB4A
FYB1	PIM1	SEMA4D	TLR2	PLEK	AK4	NOTCH2	CHRNB1	LMAN1
ITGB2	CD44	IL7R	KLF6	LCK	PIM1	PHF3	COL1A1	SELENOP
FGR		LTA	MCL1	KYNU	NFIL3	SIPA1L1	CKM	SORD
CD74		PTAFR	TNFSF9	ITIH1	BTG1	NFKB1	DAPK2	STK39
CCL5		ADGRE1	PLK2	GZMA	EDN2	ATP2B1	CACNA1H	MAP7
ST8SIA4		CXCR6	NFIL3	LYN	DUSP1	ATP2B4	TAGLN	GUCY1A1
CXCL13		MSR1	BTG1	S100A9	ZNF292	ADORA2B	NOTCH1	PMEPA1
CCR1		HAS2	DUSP1	PIM1	LARGE1	COL11A1	TNNI2	TMPRSS2
GZMB		CD69	CD44	ANXA5	ERO1A	ATXN1	NQO1	MAK
SRGN		F3	MYC	CFB	EGFR	TFPI	CFD	SPDEF
HLA-DMB		IL1B	SGK1	PHEX	SCARB1		APOD
IL1B		C5AR1	NR4A1	RHOG	CCN5		EFS
CD247		ITGB3	TANK	PRCP	JMJD6		IGF1
IL12A		LCK	IL18	PCLO	PLAUR		KCNH2
PTPN6		RGS1	AREG	LRP1	FOSL2		SPEG
STAT4		IL10	PLAUR	CASP1	SLC37A4		GSN
LCK		EREG	FOSL2	VCPIP1	CXCR4		IGFBP7
IL10		KCNA3	PTX3	DOCK10	ERRFI1		PKIA
CD3G		GNA15	B4GALT5	CTSD	PGM1		FOXO4
LY75		IL18RAP	ICAM1	USP14	HEXA		AGRN
EIF3J		SLAMF1	TUBB2A	PLAUR	PFKP		CLU
MAP4K1		TLR2	NFKB1	CBLB	TNFAIP3		PPP1R3C
GZMA		KLF6	RELB	TNFAIP3	ENO3		CKB
EREG		IL4R	TNFAIP3	PDP1	TGFBI		CRYAB
IL18RAP		LYN	ATP2B1	FN1	HK2		ERBB3
TLR2		TLR1	PLAU	GPD2	ADORA2B		COL3A1
IL4R		TNFSF9	ZBTB10	DYRK2	ETS1		MYH7
PTPRC		P2RX4	BCL3	USP15	HS3ST1		ITGB4
B2M		SCARF1	FOSL1	SERPINB2	SDC3		HBEGF
CD4		CD48	NINJ1	FDX1	CITED2		FHL1
IL4		MYC	SERPINB2	LGALS3	P4HA2		MAPK12
LYN		RHOG	STAT5A	LTA4H	CCNG2		SGCG
TLR1		MET	RNF19B	FYN	ATF3		HRC
CD28		RGS16	RIPK2	ADAM9	PPFIA4		HSPB8
NOS2		IL18	CCNL1		GPC4		STC2
CD96		PLAUR	ABCA1				HSPB2
PRKCB		ICAM1	ATF3				FGF2
IL18		DCBLD2	NFKBIA				TNNT1
EGFR		NFKB1	ZC3H12A				AK1
DEGS1		ATP2B1	TAP1				NCAM1
IRF8		EMP3	SAT1				SPDEF
CSK		ADORA2B	CD80				PRNP
ICAM1		PVR	EHD1				DTNA
PRKCG		CMKLR1	CCL4				EPHB3
CD1D		HIF1A	NAMPT				CDH13
NME1		PCDH7					VIPR1
FAS							CASQ1
TRAT1							GPX3
CCR2							SOD3
BCL3
IL16
ETS1
GLMN
HIF1A

## Sheet: ControlvsPCOS
Cumulus Human
CONTROLvsPCOS
HALLMARK_TNFA_SIGNALING_VIA_NFKB	HALLMARK_INFLAMMATORY_RESPONSE	HALLMARK_UV_RESPONSE_DN	HALLMARK_ALLOGRAFT_REJECTION	HALLMARK_IL6_JAK_STAT3_SIGNALING	HALLMARK_COMPLEMENT	HALLMARK_HYPOXIA	HALLMARK_MYOGENESIS	HALLMARK_ANDROGEN_RESPONSE
SDC4	ITGB8	LTBP1	TLR2	TLR2	C3	SDC4	MYL6B	GNAI3
ETS2	BDKRB1	ADD3	KLRD1	CXCL1	CFB	KDM3A	COX7A1	GPD1L
EGR1	RGS1	PLCB4	IL12B	TNFRSF1B	CTSO	KLHL24	MYL4	NKX3-1
TLR2	TLR2	MGLL	ICAM1	TNF	CXCL1	TMEM45A	SLC6A8	FKBP5
IL12B	TNFSF10	ABCC1	TNF	MAP3K8	IRF2	GCNT2	SCHIP1	CDC14B
CXCL1	IL12B	SMAD7	CD3G	LEPR	C1R	ZFP36	ACTA1	STK39
ICAM1	ICAM1	ACVR2A	HDAC9	IL1R1	DPP4	GPC4	PPFIA4	ACSL3
SQSTM1	CXCL6	ATRN	ACVR2A	JUN	MMP14	P4HA1	ACTN2	PMEPA1
CXCL6	CCL17	NIPBL	EIF3A	IL13RA1	MMP12	FOS	ACTC1	AKAP12
ZFP36	TNFRSF1B	COL5A2	EIF4G3	PDGFC	C1S	PPP1R3C	APLNR	ELOVL5
TNF	ACVR2A	SMAD3	CD40LG	IL2RG	GZMK	PFKFB3	GNAO1	RPS6KA3
MAP3K8	MMP14	ZMIZ1	BCL3	PIM1	CDK5R1	CDKN1B	OCEL1	RRP12
FOS	SCARF1	CDKN1B	PSMB10	CSF2RB	CD40LG	ADM	TAGLN	KLK3
LAMB3	ADM	CAP2	ITGB2	SOCS3	PDP1	SAP30	HSPB2	ABHD2
SMAD3	IL1R1	SIPA1L1	C2	PTPN2	GATA3	LOX	ITGA7	INSIG1
PFKFB3	NOD2	PLPP3	SIT1	TGFB1	C2	HK2	MYO1C	SRP19
PANX1	SEMA4D	CDON	HLA-DMA	OSMR	LRP1	DCN	MYLK	FADS1
PLPP3	NAMPT	VAV2	BCAT1	EBI3	LTA4H	NDRG1	TNNT3	ELL2
IER2	IRAK2	PRKCA	IL2RG	IL6	F8	ZNF292	SCD	SAT1
JUN	PDPN	NRP1	IL18	CD14	CTSS	JUN	CKB	SCD
KDM6B	KCNA3	CELF2	CTSS	LTB	FN1	ATP7A	BIN1	CCND3
BCL3	IL18	TJP1	GBP2	CD44	DOCK4	ERRFI1	IFRD1	UAP1
NAMPT	FPR1	PDGFRB	B2M	CXCL13	PIM1	JMJD6	FST	KLK2
NR4A1	RASGRP1	IRS1	CCR5	IL15RA	RASGRP1	PRKCA	HDAC5	RAB4A
KLF4	ADRM1	SFMBT1	PRKCG	IL1B	GPD2	GAPDHS	CRYAB	DBI
CFLAR	CCL2	RXRA	TLR6	IL10RB	TIMP2	CCNG2	ERBB3	ZBTB10
BIRC3	IL1A	TENT4A	CCL2	PIK3R5	COL4A2	NDST1	CLU	ALDH1A3
IL18	OSM	PTPRM	TAP1	CXCL3	LGALS3	PIM1	CHRNB1	MYL12A
MSC	CX3CL1	MAGI2	UBE2D1	LTBR	C9	NOCT	PTP4A3	KRT19
NINJ1	GPR183	ATP2B1	WARS1	STAT3	FYN	SLC2A1	CAMK2B	MERTK
KLF2	AHR	PTEN	TGFB2	CCL7	PRCP	COL5A1	LPIN1	IDI1
CXCL2	ATP2B1	SYNE1	ICOSLG	MYD88	PLEK	PLAC8	CSRP3	MAK
TANK	MXD1	FYN	TGFB1	CRLF2	LYN	EXT1	PSEN2	HSD17B14
ZC3H12A	KCNJ2	MET	LIF	CSF2	BRPF3	ADORA2B	SORBS3	HMGCS1
SOCS3	CCR7	ADORA2B	CRTAM	IL17RB	OLR1	SLC2A3	SPHK1	H1-0
TGIF1	FFAR2	BMPR1A	CD40	CBL	CTSD	DUSP1	SIRT2	HMGCR
SLC16A6	MET	TGFBR2	LYN	INHBE	IL6	TPST2	FKBP1B	DHCR24
RHOB	ADORA2B	DUSP1	STAT4	CD9	ZFPM2	IL6	MYH3
CCL2	ICOSLG	NFKB1	IRF4	PTPN11	APOC1	VEGFA	PICK1
IL1A	LAMP3	CDC42BPA	IL6		DUSP6	STC2	ANKRD2
TAP1	LIF	LAMC1	GALNT1		CASP7	SLC2A5	FABP3
GPR183	OSMR	ADGRL2	IGSF6		LCP2	PPARGC1A	CKMT2
ATP2B1	EBI3	SERPINE1	HLA-A		SERPINE1	SERPINE1	KCNH2
MXD1	GABBR1	ICA1	LCP2		SERPING1	TGFB3	MYOM1
TRIP10	CD40	DYRK1A	LTB		KLKB1	PDK3	VIPR1
MARCKS	LYN	ATP2C1	CCL4		PLG	MXI1	SGCD
KLF9	OLR1	ATXN1	MAP4K1		RAF1	PDK1	TPM2
SLC2A3	IL6	PHF3	TAPBP		LCK	ANGPTL4	ENO3
BCL6	NFKB1	EFEMP1	LCK		CFH	HDLBP	FDPS
ICOSLG	CD14	YTHDC1	CSK		AKAP10	IER3	NOS1
BTG3	CD82	CDK13	CD8B		S100A13	NR3C1
LIF	C3AR1	NR3C1	CXCL13		CTSC	CXCR4
DUSP1	P2RX7	MYC	IL1B		SPOCK2	NDST2
PLEK	PTPRE	HAS2	IL18RAP		JAK2	CHST2
B4GALT1	PTGER2	PEX14	SOCS5		USP8	DTNA
OLR1	LCP2		HIF1A		TNFAIP3	TNFAIP3
CEBPD	BTG2		MAP3K7		PIK3R5	VHL
IL6	SERPINE1		JAK2		VCPIP1	MAP3K1
TNC	TAPBP		ACHE		PIK3CG	LDHC
NFKB1	RAF1		ABCE1		HSPA5	ETS1
VEGFA	AQP9		PRKCB		ME1	MYH9
CCND1	SLAMF1		HCLS1		CBLB	SELENBP1
JUNB	LCK		PTPRC		GNAI2	PGM2
PTPRE	CXCL8		ETS1		IRF7	GPI
CCL4	C5AR1		EIF3J		SH2B3	HSPA5
TNIP1	ATP2C1		DEGS1		GP1BA	FOSL2
BTG2	SLC7A2		CD79A		PREP	HEXA
BCL2A1	TNFSF15		CCL7		GNG2	RORA
SERPINE1	CYBB		CD2		LTF	B3GALT6
SIK1	NFKBIA		SPI1		CDKN2C	EFNA3
CD44	IL15RA		HLA-E		NKIRAS1	FBP1
BMP2	CD70		PRF1		PDCD4	NFIL3
NFKB2	IL1B		HLA-DMB		PREB	S100A4
NFKBIA	IL18RAP		HLA-DOA		COX6A1	AMPD3
SLC2A6	HIF1A		IRF7		DLD	BTG1
KLF10	MYC		THY1		UQCR10	BNIP3L
IER3	HAS2		CD3D		ITIH5	ISG20
IL15RA	CHST2		AKT1		GPX4	ANKZF1
NR4A2	PIK3R5		CD74		IDH3G	ACKR3
IL1B	TNFSF9		INHBA		SCP2	ENO1
TNFAIP2	CCL7		APBB1		CYC1	PLAUR
MYC	TACR1		TRAF2			NEDD4L
FOSB	RGS16		CD247			TIPARP
SGK1	P2RY2		ITGAL			EGFR
TNFAIP3	HRH1		IL12RB1			FAM162A
RNF19B	ABCA1		NCR1
TNFSF9	IRF7		EGFR
CXCL3	GP1BA		MTIF2
HES1	MSR1		BRCA1
STAT5A	RNF144B
NFAT5	FZD5
FOSL2	ADGRE1
DUSP4	INHBA
NFE2L2	PLAUR
CSF2	CD69
DNAJB4	SLC11A2
ABCA1	IFNAR1
PDLIM5	CD48
NFIL3	RELA
MCL1	IFITM1
GFPT2	CD55
DENND5A	EDN1
BTG1	TLR1
CCNL1	CDKN1A
	TPBG
	F3
	PTAFR
	CCL22
	SELENOS
	PTGER4
	SELL
	ROS1
	PDE4B
	IL7R
	P2RX4

## Sheet: IntersectionUP
88 elements included exclusively in "DKO-CW":	79 common elements in "DKO-CW" and "DKO-AMHb":	58 elements included exclusively in "DKO-AMHb":	75 common elements in "DKO-CW" and "PCOS":	91 common elements in "DKO-CW", "DKO-AMHb" and "PCOS":	56 common elements in "DKO-AMHb" and "PCOS":	215 elements included exclusively in "PCOS":
ACVRL1	A2M	NCF4	OSMR	PIM1	CRTAM	EGR1
IRF1	IL4R	LY86	TNF	TNFRSF1B	SPI1	IL12B
IL18R1	ITGB3	MMP9	IL13RA1	PIK3R5	CD79A	CXCL1
IL6ST	CSF3R	CARTPT	LEPR	IL1B	CD2	CXCL6
TNFRSF21	HMOX1	FYB1	IL15RA	CSF2	CTSS	ZFP36
CXCL11	FAS	CCR1	TACR1	CD44	HLA-DMA	FOS
IL2RA	CD36	CD28	CD82	EBI3	CD74	LAMB3
SCN1B	CXCR6	IRF8	BDKRB1	SOCS3	CXCL13	PANX1
EIF2AK2	IL15	CD1D	TNFSF15	IL2RG	CD3G	PLPP3
RTP4	IL10RA	CCR2	SLC11A2	MAP3K8	EIF3J	IER2
TIMP1	EREG	GLMN	KCNJ2	IL18	MAP4K1	JUN
TLR3	DCBLD2	CD38	IRF7	NOD2	PRKCB	KDM6B
SPHK1	LTA	BAK1	GP1BA	FPR1	CSK	KLF4
HPN	PVR	GNA15	PTGER4	RGS16	ETS1	CFLAR
PROK2	IL10	KLF6	FZD5	TNFSF9	CRLF2	BIRC3
NLRP3	SLC28A2	EMP3	GABBR1	P2RY2	CSF2RB	MSC
CSF1	MEFV	PCDH7	EDN1	RGS1	C3AR1	KLF2
IL2RB	CMKLR1	IL23A	CD40	CYBB	GPR183	CXCL2
CCRL2	RHOG	SERPINB8	RNF144B	SELL	CCR7	TGIF1
SLC4A4	CCL5	KYNU	IL6	NAMPT	MSR1	SLC16A6
BEST1	STAB1	PLK2	IFITM1	NFKB1	HAS2	RHOB
CALCRL	GZMB	AREG	SOCS5	LYN	CD69	CCL2
KIF1B	IL12A	PTX3	THY1	LCP2	F3	IL1A
ACVR1B	TRAT1	B4GALT5	GBP2	TLR1	KCNA3	MXD1
PTGIR	LY75	TUBB2A	TRAF2	PTAFR	SCARF1	TRIP10
SLC31A2	FGR	FOSL1	ITGAL	ICAM1	CD48	MARCKS
FLNA	SRGN	SERPINB2	C2	AQP9	MYC	KLF9
F2	ST8SIA4	RIPK2	PSMB10	RASGRP1	MET	SLC2A3
GCNT1	WAS	ATF3	NCR1	ABCA1	PLAUR	BCL6
ITK	NOS2	CD80	SIT1	IL18RAP	ATP2B1	ICOSLG
CXCR3	PTPN6	C1QC	HDAC9	PDE4B	BTG1	BTG3
ELF4	CD96	C1QA	KLRD1	TLR2	SGK1	LIF
IL27RA	NME1	PHEX	PLG	IL7R	NR4A1	B4GALT1
MMP13	IL4	PCLO	PREP	ADORA2B	NINJ1	OLR1
MMP8	GZMA	DOCK10	DPP4	LCK	STAT5A	CEBPD
CP	CD4	USP14	ME1	C5AR1	RNF19B	VEGFA
TMPRSS6	CFP	USP15	COL4A2	P2RX4	CCNL1	CCND1
SERPINA1	IL16	FDX1	SPOCK2	SEMA4D	NFKBIA	JUNB
DGKG	ITIH1	ADAM9	AKAP10	HIF1A	ZC3H12A	PTPRE
KCNIP3	ANXA5	CAV1	PIK3CG	SLAMF1	CFB	TNIP1
DGKH	F5	B4GALNT2	GATA3	ADGRE1	PRCP	BTG2
APOA4	ITGAM	KIF5A	GZMK	STAT4	LRP1	SERPINE1
CTSB	CASP1	TES	LTF	TLR6	GPD2	SIK1
PRDM4	PLA2G7	EDN2	SH2B3	HCLS1	LTA4H	KLF10
MAFF	CR2	ERO1A	C3	TAP1	FYN	IER3
GCA	CTSH	SCARB1	ZFPM2	ITGB2	CDKN1B	NR4A2
DOCK9	EHD1	SLC37A4	TMEM45A	IGSF6	ANGPTL4	TNFAIP2
CR1	LIPA	ENO3	PPP1R3C	B2M	PLAC8	FOSB
KLK1	S100A9	HS3ST1	PDK1	BCL3	JMJD6	CXCL3
CCN2	FCER1G	SDC3	PPARGC1A	CD247	ERRFI1	HES1
PAM	GNGT2	CITED2	SLC2A1	DEGS1	HEXA	NFAT5
CCN1	DYRK2	MMP16	FBP1	LTB	CCNG2	DUSP4
TGM2	CCN5	GRK5	ACKR3	PRKCG	GPC4	NFE2L2
PFKL	LARGE1	GJA1	STC2	CCL4	COL5A2	DNAJB4
PKP1	AK4	PPARG	NDRG1	HLA-DOA	PHF3	PDLIM5
PGAM2	PFKP	INSIG1	DTNA	CCR5	ATXN1	GFPT2
PGK1	PGM1	COL11A1	SLC2A5	PTPRC		DENND5A
LDHA	TGFBI	TFPI	PRKCA	EGFR		ITGB8
EFNA1	CA12		SMAD3	HLA-DMB		TNFSF10
TPI1	CHST3		ABCC1	FN1		CCL17
GPC1	KDELR3		CDON	MMP12		ACVR2A
VLDLR	PLIN2		IRS1	VCPIP1		MMP14
GAPDH	PPFIA4		LAMC1	PLEK		ADM
ANXA2	P4HA2		CELF2	TNFAIP3		IL1R1
IDS	PTGFR		PTPRM	GNG2		IRAK2
RBPJ	ATP2B4		PDGFRB	CTSD		PDPN
HK1	NOTCH2		SYNE1	PDP1		ADRM1
GCK	DLC1		EFEMP1	LGALS3		OSM
STC1	RND3		LTBP1	CBLB		CX3CL1
HAS1	DLG1		ATRN	CTSC		AHR
FBLN5	INPP4B		VAV2	AMPD3		FFAR2
PRKCE	PIK3CD		ETS2	CXCR4		LAMP3
MAP2K5	TNFAIP8		BMP2	SDC4		CD14
PIAS3	SAT1		SQSTM1	PFKFB3		P2RX7
RBPMS	PLAU		NFKB2	GCNT2		PTGER2
MAPK14	DUSP2			MAP3K1		TAPBP
PRDM2	ZBTB10			GAPDHS		RAF1
DDAH1	TRAF1			HK2		CXCL8
ERBB2	RELB			NR3C1		ATP2C1
KIT				RORA		SLC7A2
IGFBP5				NFIL3		CD70
IFIH1				FOSL2		CHST2
DDX58				DUSP1		CCL7
CD83				ZNF292		HRH1
CLCF1				ADGRL2		INHBA
BIRC2				SIPA1L1		IFNAR1
ID2				SLC2A6		RELA
FJX1				BCL2A1		CD55
				TANK		CDKN1A
				TNC		TPBG
				MCL1		CCL22
						SELENOS
						ROS1
						ADD3
						PLCB4
						MGLL
						SMAD7
						NIPBL
						ZMIZ1
						CAP2
						NRP1
						TJP1
						SFMBT1
						RXRA
						TENT4A
						MAGI2
						PTEN
						BMPR1A
						TGFBR2
						CDC42BPA
						ICA1
						DYRK1A
						YTHDC1
						CDK13
						PEX14
						EIF3A
						EIF4G3
						CD40LG
						BCAT1
						UBE2D1
						WARS1
						TGFB2
						TGFB1
						IRF4
						GALNT1
						HLA-A
						CD8B
						MAP3K7
						JAK2
						ACHE
						ABCE1
						HLA-E
						PRF1
						CD3D
						AKT1
						APBB1
						IL12RB1
						MTIF2
						BRCA1
						PDGFC
						PTPN2
						IL10RB
						LTBR
						STAT3
						MYD88
						IL17RB
						CBL
						INHBE
						CD9
						PTPN11
						CTSO
						IRF2
						C1R
						C1S
						CDK5R1
						F8
						DOCK4
						TIMP2
						C9
						BRPF3
						APOC1
						DUSP6
						CASP7
						SERPING1
						KLKB1
						CFH
						S100A13
						USP8
						HSPA5
						GNAI2
						CDKN2C
						NKIRAS1
						PDCD4
						PREB
						COX6A1
						DLD
						UQCR10
						ITIH5
						GPX4
						IDH3G
						SCP2
						CYC1
						KDM3A
						KLHL24
						P4HA1
						SAP30
						LOX
						DCN
						ATP7A
						NDST1
						NOCT
						COL5A1
						EXT1
						TPST2
						TGFB3
						PDK3
						MXI1
						HDLBP
						NDST2
						VHL
						LDHC
						MYH9
						SELENBP1
						PGM2
						GPI
						B3GALT6
						EFNA3
						S100A4
						BNIP3L
						ISG20
						ANKZF1
						ENO1
						NEDD4L
						TIPARP
						FAM162A

## Sheet: IntersectionDOWN
19 elements included exclusively in "DKOvsCW":	27 common elements in "DKOvsCW" and "DKOvsAMHb":	48 elements included exclusively in "DKOvsAMHb":	11 common elements in "DKOvsCW" and "PCOS":	5 common elements in "DKOvsCW", "DKOvsAMHb" and "PCOS":	22 common elements in "DKOvsAMHb" and "PCOS":	48 elements included exclusively in "PCOS":
ZMIZ1	UBE2I	KIFC3	UAP1	CCND3	MYL4	MYL6B
TSC22D1	HPGD	KLF5	DBI	PMEPA1	TPM2	SLC6A8
ITGAV	B4GALT1	MB	SRP19	FABP3	MYOM1	SCHIP1
ADRM1	KRT8	COL6A3	ELL2	CHRNB1	ACTN2	ACTA1
TMEM50A	SPCS3	DES	SCD	CLU	SORBS3	PPFIA4
MAF	LMAN1	LAMA2	ACSL3		CAMK2B	ACTC1
BMPR1B	MAP7	FXYD1	OCEL1		TAGLN	APLNR
CAMKK2	ANKH	COL1A1	BIN1		KCNH2	GNAO1
MYOZ1	EFS	CKM	HDAC5		CKB	ITGA7
SSPN	FOXO4	DAPK2	COX7A1		CRYAB	MYO1C
SH2B1	LDB3	CACNA1H	FST		ERBB3	MYLK
TPD52L1	APOD	NOTCH1			HSPB2	TNNT3
MEF2A	ABLIM1	TNNI2			VIPR1	IFRD1
SPARC	HRC	CFD			HMGCR	PTP4A3
CDKN1A	ACTN3	SPEG			AKAP12	LPIN1
BAG1	COL3A1	GSN			NKX3-1	CSRP3
MYLPF	GABARAPL2	IGFBP7			HSD17B14	PSEN2
AGL	AK1	PKIA			ALDH1A3	SPHK1
SH3BGR	COL15A1	AGRN			KRT19	SIRT2
	FGF2	PPP1R3C			RAB4A	FKBP1B
	TNNT1	MYH7			STK39	MYH3
	TCAP	ITGB4			MAK	PICK1
	GPX3	HBEGF				ANKRD2
	NQO1	FHL1				CKMT2
	PTGIS	MAPK12				SGCD
	IGF1	SGCG				ENO3
	GJA5	HSPB8				FDPS
		STC2				NOS1
		NCAM1				GNAI3
		SPDEF				GPD1L
		PRNP				FKBP5
		DTNA				CDC14B
		EPHB3				ELOVL5
		CDH13				RPS6KA3
		CASQ1				RRP12
		SOD3				KLK3
		GSR				ABHD2
		DNAJB9				INSIG1
		SEC24D				FADS1
		XRCC5				SAT1
		CCND1				KLK2
		TPD52				ZBTB10
		ABCC4				MYL12A
		IQGAP2				MERTK
		SELENOP				IDI1
		SORD				HMGCS1
		GUCY1A1				H1-0
		TMPRSS2				DHCR24

## Sheet: HPSsignature-96DEGs
PIM1
TNFRSF1B
PIK3R5
IL1B
CSF2
CD44
EBI3
SOCS3
IL2RG
MAP3K8
IL18
NOD2
FPR1
RGS16
TNFSF9
P2RY2
RGS1
CYBB
SELL
NAMPT
NFKB1
LYN
LCP2
TLR1
PTAFR
ICAM1
AQP9
RASGRP1
ABCA1
IL18RAP
PDE4B
TLR2
IL7R
ADORA2B
LCK
C5AR1
P2RX4
SEMA4D
HIF1A
SLAMF1
ADGRE1
STAT4
TLR6
HCLS1
TAP1
ITGB2
IGSF6
B2M
BCL3
CD247
DEGS1
LTB
PRKCG
CCL4
HLA-DOA
CCR5
PTPRC
EGFR
HLA-DMB
FN1
MMP12
VCPIP1
PLEK
TNFAIP3
GNG2
CTSD
PDP1
LGALS3
CBLB
CTSC
AMPD3
CXCR4
SDC4
PFKFB3
GCNT2
MAP3K1
GAPDHS
HK2
NR3C1
RORA
NFIL3
FOSL2
DUSP1
ZNF292
ADGRL2
SIPA1L1
SLC2A6
BCL2A1
TANK
TNC
MCL1
CCND3
PMEPA1
FABP3
CHRNB1
CLU

## Sheet: Legend
Dataset EV6: Venn strategy and gene list for comparison between Corona and PMSG-40hrs datasets comparing LXR DKO vs wild-type (DKOvsWT) and DKO vs TG-AMH-Lxrb(DKOvsTG-AMHb).
