# Supplementary material for: LXR pathway drives hormonal response intensity in polycystic ovary syndrome
Source: EMBO Mol Med. 2025 May 21;17(7):1666–85. doi: 10.1038/s44321-025-00251-1 (PMC12254376; doi:10.1038/s44321-025-00251-1)
Supplement: Supplementary file 9 — Source data Fig. 1 [file 44321_2025_251_MOESM9_ESM.zip]

Archive with 34 entries (28 files):
- Figure 1 /
- __MACOSX/._Figure 1 
- Figure 1 /.DS_Store
- __MACOSX/Figure 1 /._.DS_Store
- Figure 1 /1F/
- __MACOSX/Figure 1 /._1F
- Figure 1 /1B/
- __MACOSX/Figure 1 /._1B
- Figure 1 /1E/
- __MACOSX/Figure 1 /._1E
- Figure 1 /1D/
- __MACOSX/Figure 1 /._1D
- Figure 1 /1C/
- __MACOSX/Figure 1 /._1C
- Figure 1 /1F/Number of ovocytes.xlsx
- __MACOSX/Figure 1 /1F/._Number of ovocytes.xlsx
- Figure 1 /1B/Hyperstim++.tiff
- __MACOSX/Figure 1 /1B/._Hyperstim++.tiff
- Figure 1 /1B/.DS_Store
- __MACOSX/Figure 1 /1B/._.DS_Store
- Figure 1 /1B/Stim.tiff
- __MACOSX/Figure 1 /1B/._Stim.tiff
- Figure 1 /1B/Hyperstim++GW3965.tiff
- __MACOSX/Figure 1 /1B/._Hyperstim++GW3965.tiff
- Figure 1 /1E/RTqPCR Cyp19a1 Fshr Inha.xlsx
- __MACOSX/Figure 1 /1E/._RTqPCR Cyp19a1 Fshr Inha.xlsx
- Figure 1 /1D/TG AMH B.tiff
- __MACOSX/Figure 1 /1D/._TG AMH B.tiff
- Figure 1 /1D/WT.tiff
- __MACOSX/Figure 1 /1D/._WT.tiff
- Figure 1 /1D/LXR DKO.tiff
- __MACOSX/Figure 1 /1D/._LXR DKO.tiff
- Figure 1 /1C/number of hemorrhagic cyts.xlsx
- __MACOSX/Figure 1 /1C/._number of hemorrhagic cyts.xlsx
