# Supplementary material for: LXR pathway drives hormonal response intensity in polycystic ovary syndrome
Source: EMBO Mol Med. 2025 May 21;17(7):1666–85. doi: 10.1038/s44321-025-00251-1 (PMC12254376; doi:10.1038/s44321-025-00251-1)
Supplement: Supplementary file 9 — Source data Fig. 1 [file 44321_2025_251_MOESM9_ESM.zip › Figure 1 /1F/Number of ovocytes.xlsx]

## Sheet: Feuil1
Number of ovocytes
WT	LXR-/-	TGAMHB
17	47	18
29	46	52
19	43	36
15	30	26
31	53	26
23	51	30
32	43	20
32	25
30
34
28
25
19
