# Supplementary material for: LXR pathway drives hormonal response intensity in polycystic ovary syndrome
Source: EMBO Mol Med. 2025 May 21;17(7):1666–85. doi: 10.1038/s44321-025-00251-1 (PMC12254376; doi:10.1038/s44321-025-00251-1)
Supplement: Supplementary file 9 — Source data Fig. 1 [file 44321_2025_251_MOESM9_ESM.zip › Figure 1 /1E/RTqPCR Cyp19a1 Fshr Inha.xlsx]

## Sheet: Feuil1
Cyp19a1
WT	LXR-/-	TGAMHB
0.940716	0.01116	0.332
1.96234	0.036665	0.273564
0.125136	0.099367	0.389865
1.20504	0.114037	0.759928
0.766772	0.104826	0.276967
Fshr
WT	LXR-/-	TGAMHB
1.03491	0.178792	1.20151
1.25824	0.768658	1.05416
1.39554	0.416801	1.54163
0.780969	0.618275	0.509313
0.530337	0.362177	0.982513
Inha
WT	LXR-/-	TGAMHB
0.724361	0.244052	1.3335
1.55306	0.597473	1.03837
0.969305	0.578197	1.16794
1.05725	0.354422	0.805325
0.696026	0.533918	1.00929
