# Supplementary material for: LXR pathway drives hormonal response intensity in polycystic ovary syndrome
Source: EMBO Mol Med. 2025 May 21;17(7):1666–85. doi: 10.1038/s44321-025-00251-1 (PMC12254376; doi:10.1038/s44321-025-00251-1)
Supplement: Supplementary file 9 — Source data Fig. 1 [file 44321_2025_251_MOESM9_ESM.zip › Figure 1 /1C/number of hemorrhagic cyts.xlsx]

## Sheet: Feuil1
Number of hemorrhagic foci/ovary
stim	hyperstim	hyperstim +GW
2	2	1
0	12	12
0	5	1
0	2	8
1	9	1
1	10	0
1	6	1
0	5	0
0	3	2
0	3	2
0	5	1
4	4	4
0	2	9
1	5	5
	10	3
	5	4
	3	2
	4	5
		0
		3
		3
		1
