# Supplementary material for: LXR pathway drives hormonal response intensity in polycystic ovary syndrome
Source: EMBO Mol Med. 2025 May 21;17(7):1666–85. doi: 10.1038/s44321-025-00251-1 (PMC12254376; doi:10.1038/s44321-025-00251-1)
Supplement: Supplementary file 10 — Source data Fig. 2 [file 44321_2025_251_MOESM10_ESM.zip]

Archive with 104 entries (96 files):
- Figure 2/
- __MACOSX/._Figure 2
- Figure 2/.DS_Store
- __MACOSX/Figure 2/._.DS_Store
- Figure 2/2G/
- __MACOSX/Figure 2/._2G
- Figure 2/2H/
- __MACOSX/Figure 2/._2H
- Figure 2/2F/
- __MACOSX/Figure 2/._2F
- Figure 2/2J/
- __MACOSX/Figure 2/._2J
- Figure 2/2K/
- __MACOSX/Figure 2/._2K
- Figure 2/2L/
- __MACOSX/Figure 2/._2L
- Figure 2/2B/
- __MACOSX/Figure 2/._2B
- Figure 2/2G/relative CD45+ cells.xlsx
- __MACOSX/Figure 2/2G/._relative CD45+ cells.xlsx
- Figure 2/2H/CIBERSORTx.xlsx
- __MACOSX/Figure 2/2H/._CIBERSORTx.xlsx
- Figure 2/2F/CD45 LXR DKO.tiff
- __MACOSX/Figure 2/2F/._CD45 LXR DKO.tiff
- Figure 2/2F/CD45 DAPI TG AMH B.tiff
- __MACOSX/Figure 2/2F/._CD45 DAPI TG AMH B.tiff
- Figure 2/2F/CD45 DAPI WT.tiff
- __MACOSX/Figure 2/2F/._CD45 DAPI WT.tiff
- Figure 2/2F/CD45 DAPI LXR DKO.tiff
- __MACOSX/Figure 2/2F/._CD45 DAPI LXR DKO.tiff
- Figure 2/2F/CD45 WT.tiff
- __MACOSX/Figure 2/2F/._CD45 WT.tiff
- Figure 2/2F/CD45 TG AMH B.tiff
- __MACOSX/Figure 2/2F/._CD45 TG AMH B.tiff
- Figure 2/2J/Test CD19-CD3e CW vs NOD_CW 02122021_CD3e-CD19.fcs
- __MACOSX/Figure 2/2J/._Test CD19-CD3e CW vs NOD_CW 02122021_CD3e-CD19.fcs
- Figure 2/2J/Test CD19-CD3e CW vs NOD_NOD RBS 02122021_RBS2.fcs
- __MACOSX/Figure 2/2J/._Test CD19-CD3e CW vs NOD_NOD RBS 02122021_RBS2.fcs
- Figure 2/2J/Test CD19-CD3e CW vs NOD_NOD RBS 02122021_RBS3.fcs
- __MACOSX/Figure 2/2J/._Test CD19-CD3e CW vs NOD_NOD RBS 02122021_RBS3.fcs
- Figure 2/2J/Test CD19-CD3e CW vs NOD_NOD RBS 02122021_RBS1.fcs
- __MACOSX/Figure 2/2J/._Test CD19-CD3e CW vs NOD_NOD RBS 02122021_RBS1.fcs
- Figure 2/2J/Test CD19-CD3e CW vs NOD_CW 02122021_iso.fcs
- __MACOSX/Figure 2/2J/._Test CD19-CD3e CW vs NOD_CW 02122021_iso.fcs
- Figure 2/2J/Test CD19-CD3e CW vs NOD_NOD RBS 02122021_RBS4.fcs
- __MACOSX/Figure 2/2J/._Test CD19-CD3e CW vs NOD_NOD RBS 02122021_RBS4.fcs
- Figure 2/2J/Test CD19-CD3e CW vs NOD_NOD 02122021_CD3e-CD19.fcs
- __MACOSX/Figure 2/2J/._Test CD19-CD3e CW vs NOD_NOD 02122021_CD3e-CD19.fcs
- Figure 2/2J/Test CD19-CD3e CW vs NOD_NOD 02122021_UC.fcs
- __MACOSX/Figure 2/2J/._Test CD19-CD3e CW vs NOD_NOD 02122021_UC.fcs
- Figure 2/2J/Test CD19-CD3e CW vs NOD_NOD DH 02122021_DH4.fcs
- __MACOSX/Figure 2/2J/._Test CD19-CD3e CW vs NOD_NOD DH 02122021_DH4.fcs
- Figure 2/2J/Test CD19-CD3e CW vs NOD_WT_iso.fcs
- __MACOSX/Figure 2/2J/._Test CD19-CD3e CW vs NOD_WT_iso.fcs
- Figure 2/2J/Test CD19-CD3e CW vs NOD_Compensation_RL1-A.fcs
- __MACOSX/Figure 2/2J/._Test CD19-CD3e CW vs NOD_Compensation_RL1-A.fcs
- Figure 2/2J/Test CD19-CD3e CW vs NOD_CW 02122021_UC.fcs
- __MACOSX/Figure 2/2J/._Test CD19-CD3e CW vs NOD_CW 02122021_UC.fcs
- Figure 2/2J/Test CD19-CD3e CW vs NOD_NOD DH 02122021_DH1.fcs
- __MACOSX/Figure 2/2J/._Test CD19-CD3e CW vs NOD_NOD DH 02122021_DH1.fcs
- Figure 2/2J/Test CD19-CD3e CW vs NOD_WT_UC.fcs
- __MACOSX/Figure 2/2J/._Test CD19-CD3e CW vs NOD_WT_UC.fcs
- Figure 2/2J/Test CD19-CD3e CW vs NOD_WT_Echantillon.fcs
- __MACOSX/Figure 2/2J/._Test CD19-CD3e CW vs NOD_WT_Echantillon.fcs
- Figure 2/2J/Test CD19-CD3e CW vs NOD_NOD DH 02122021_DH3.fcs
- __MACOSX/Figure 2/2J/._Test CD19-CD3e CW vs NOD_NOD DH 02122021_DH3.fcs
- Figure 2/2J/Test CD19-CD3e CW vs NOD_Compensation_UC.fcs
- __MACOSX/Figure 2/2J/._Test CD19-CD3e CW vs NOD_Compensation_UC.fcs
- Figure 2/2J/Test CD19-CD3e CW vs NOD_Compensation_YL4-A.fcs
- __MACOSX/Figure 2/2J/._Test CD19-CD3e CW vs NOD_Compensation_YL4-A.fcs
- Figure 2/2J/Test CD19-CD3e CW vs NOD_NOD DH 02122021_DH2.fcs
- __MACOSX/Figure 2/2J/._Test CD19-CD3e CW vs NOD_NOD DH 02122021_DH2.fcs
- Figure 2/2J/Test CD19-CD3e CW vs NOD_NOD CW 02122021_CW2.fcs
- __MACOSX/Figure 2/2J/._Test CD19-CD3e CW vs NOD_NOD CW 02122021_CW2.fcs
- Figure 2/2J/Test CD19-CD3e CW vs NOD_NOD_iso.fcs
- __MACOSX/Figure 2/2J/._Test CD19-CD3e CW vs NOD_NOD_iso.fcs
- Figure 2/2J/Test CD19-CD3e CW vs NOD_NOD CW 02122021_CW3.fcs
- __MACOSX/Figure 2/2J/._Test CD19-CD3e CW vs NOD_NOD CW 02122021_CW3.fcs
- Figure 2/2J/Test CD19-CD3e CW vs NOD_NOD_Echantillon.fcs
- __MACOSX/Figure 2/2J/._Test CD19-CD3e CW vs NOD_NOD_Echantillon.fcs
- Figure 2/2J/Test CD19-CD3e CW vs NOD_NOD CW 02122021_CW1.fcs
- __MACOSX/Figure 2/2J/._Test CD19-CD3e CW vs NOD_NOD CW 02122021_CW1.fcs
- Figure 2/2J/Test CD19-CD3e CW vs NOD_NOD CW 02122021_CW4.fcs
- __MACOSX/Figure 2/2J/._Test CD19-CD3e CW vs NOD_NOD CW 02122021_CW4.fcs
- Figure 2/2K/NSG MHC II.tiff
- __MACOSX/Figure 2/2K/._NSG MHC II.tiff
- Figure 2/2K/NSG-Wt CD45.tiff
- __MACOSX/Figure 2/2K/._NSG-Wt CD45.tiff
- Figure 2/2K/NSG-Wt MHC II.tiff
- __MACOSX/Figure 2/2K/._NSG-Wt MHC II.tiff
- Figure 2/2K/NSG-LXR DKO MHC II.tiff
- __MACOSX/Figure 2/2K/._NSG-LXR DKO MHC II.tiff
- Figure 2/2K/NSG-TG AMH B MHC II.tiff
- __MACOSX/Figure 2/2K/._NSG-TG AMH B MHC II.tiff
- Figure 2/2K/NSG-TG AMH B CD45.tiff
- __MACOSX/Figure 2/2K/._NSG-TG AMH B CD45.tiff
- Figure 2/2K/NSG CD45.tiff
- __MACOSX/Figure 2/2K/._NSG CD45.tiff
- Figure 2/2K/NSG-LXR DKO CD45.tiff
- __MACOSX/Figure 2/2K/._NSG-LXR DKO CD45.tiff
- Figure 2/2L/relative CD45+ cells.xlsx
- __MACOSX/Figure 2/2L/._relative CD45+ cells.xlsx
- Figure 2/2B/Number of hemorrhagic cysts.xlsx
- __MACOSX/Figure 2/2B/._Number of hemorrhagic cysts.xlsx
