# Supplementary material for: LXR pathway drives hormonal response intensity in polycystic ovary syndrome
Source: EMBO Mol Med. 2025 May 21;17(7):1666–85. doi: 10.1038/s44321-025-00251-1 (PMC12254376; doi:10.1038/s44321-025-00251-1)
Supplement: Supplementary file 10 — Source data Fig. 2 [file 44321_2025_251_MOESM10_ESM.zip › Figure 2/2H/CIBERSORTx.xlsx]

## Sheet: Feuil1
Mixture	Dendritic cells	Monocytes-Macrophages	T helper lymphocytes	T reg lymphocytes	CD8 Lymphocytes	NK cells	CD4 Lymphocytes	B lymphocytes	Granulocytes	Mast cells
WT 2	0.249288	0.305658	0.408954	0.192711	0.201032	0.0108338	0	0.0777028	0.283072	0
WT 3	0.209259	0.424927	0.305913	0.278215	0.11512	0.0870507	0.067154	0.0508478	0.251924	0.0248345
WT 4	0.108664	0.766297	0.384362	0.23079	0.0343409	0.0677517	0.122393	0.0345113	0.497587	0
LXR DKO 1	1.20084	4.13344	3.07663	1.57625	1.54943	0.0457556	0	0.76539	2.29077	0
LXR DKO 2	1.08728	8.61704	8.09971	2.62213	2.43326	1.90549	0.498088	1.1824	2.43436	2.12554
LXR DKO 3	1.93716	8.43738	4.23594	0.751402	1.20688	1.59944	0.676998	1.52959	3.91088	0
TG AMH B11	0.790002	1.42397	1.48125	0.275456	0.378562	0	0.0218779	0.568166	0.661391	0.0289545
TG AMH B12	0.519666	1.4178	0.874826	0.504153	0.345237	0	0	0.292315	0.86853	0
TG AMH B13	0.469122	1.93599	0.785951	0.205407	0.608619	0.0757184	0	0	1.18535	0
