# Supplementary material for: LXR pathway drives hormonal response intensity in polycystic ovary syndrome
Source: EMBO Mol Med. 2025 May 21;17(7):1666–85. doi: 10.1038/s44321-025-00251-1 (PMC12254376; doi:10.1038/s44321-025-00251-1)
Supplement: Supplementary file 10 — Source data Fig. 2 [file 44321_2025_251_MOESM10_ESM.zip › Figure 2/2L/relative CD45+ cells.xlsx]

## Sheet: Feuil1
Relative CD45+ Cells
NSG WT	NSG LXR-/-	NSG TGAMHB	NSG
1.149	1.174	4.073	0.4125
0.876	2.227	4.139	0.3886
0.852	4.695	4.073	0.5739
4.257	1.611	3.129	0.6094
4.55	3.935	2.111	0.1
5.227	3.702	1.767	0.279
1.057	1.662	4.48	0.134
7.878	2.469	2.661	0.291
2.483	5.157	3.039
3.289	3.472	4.563
3.342	2.912	6.504
7.492	2.839	4.951
	6.47	3.327
	6.954
