# Supplementary material for: LXR pathway drives hormonal response intensity in polycystic ovary syndrome
Source: EMBO Mol Med. 2025 May 21;17(7):1666–85. doi: 10.1038/s44321-025-00251-1 (PMC12254376; doi:10.1038/s44321-025-00251-1)
Supplement: Supplementary file 10 — Source data Fig. 2 [file 44321_2025_251_MOESM10_ESM.zip › Figure 2/2B/Number of hemorrhagic cysts.xlsx]

## Sheet: Feuil2
Number of hemorrhagic cyst/ovary						Number of hemorrhagic cyst/ovary						Number of hemorrhagic cyst/ovary
Follicular phase						Ovulation						Luteal Phase
WT	LXR -/-	TgAMHB				WT	LXR -/-	TgAMHB				WT	LXR -/-	TgAMHB
0	1	1				0	5	0				1	3	1
0	1	0				0	3	1				0	4	0
0	0	0				0	3	0				1	5	1
0	0	0				0	4	1				0	8	0
0	1	0				0	4	0				2	6	3
0	1	0				0	4	0				0	4	5
0	1	0				0	0	0				1	4	2
1	1	0				0	2	0				2	6	2
2	1	0				0	4	0				0	2	2
0	1	1				0	3	1				2	3	4
2	0	0				0	0	0				1	7	0
0	0	0				1	4	0				3	5	0
0	2	1				0	8	1				0	7	1
0	0	0				0	11	1				1	1	1
0	3	0				1	3					3	3	2
0	0	0				0	12					4	5	2
0		0				0	5					2	4	0
0		0				1	4					1	0	0
0		1					2					1	0	2
0		0					0					1	5	4
0												1	3	0
0												0		3
														2
														0
														2
														2
														2
														1
														1
														0
