# Supplementary material for: LXR pathway drives hormonal response intensity in polycystic ovary syndrome
Source: EMBO Mol Med. 2025 May 21;17(7):1666–85. doi: 10.1038/s44321-025-00251-1 (PMC12254376; doi:10.1038/s44321-025-00251-1)
Supplement: Supplementary file 11 — Source data Fig. 3 [file 44321_2025_251_MOESM11_ESM.zip]

Archive with 22 entries (19 files):
- Figure 3/
- __MACOSX/._Figure 3
- Figure 3/3C/
- __MACOSX/Figure 3/._3C
- Figure 3/3D/
- __MACOSX/Figure 3/._3D
- Figure 3/.DS_Store
- __MACOSX/Figure 3/._.DS_Store
- Figure 3/3C/RTqPCR  Nfkb1a Irf1 Csf1 Spi1.xlsx
- __MACOSX/Figure 3/3C/._RTqPCR  Nfkb1a Irf1 Csf1 Spi1.xlsx
- Figure 3/3D/p65 WT.tiff
- __MACOSX/Figure 3/3D/._p65 WT.tiff
- Figure 3/3D/HE WT.tiff
- __MACOSX/Figure 3/3D/._HE WT.tiff
- Figure 3/3D/HE TG AMH B.tiff
- __MACOSX/Figure 3/3D/._HE TG AMH B.tiff
- Figure 3/3D/p65 LXR DKO.tiff
- __MACOSX/Figure 3/3D/._p65 LXR DKO.tiff
- Figure 3/3D/HE LXR DKO.tiff
- __MACOSX/Figure 3/3D/._HE LXR DKO.tiff
- Figure 3/3D/p65 TG AMH B.tiff
- __MACOSX/Figure 3/3D/._p65 TG AMH B.tiff
