# Supplementary material for: LXR pathway drives hormonal response intensity in polycystic ovary syndrome
Source: EMBO Mol Med. 2025 May 21;17(7):1666–85. doi: 10.1038/s44321-025-00251-1 (PMC12254376; doi:10.1038/s44321-025-00251-1)
Supplement: Supplementary file 11 — Source data Fig. 3 [file 44321_2025_251_MOESM11_ESM.zip › Figure 3/3C/RTqPCR Nfkb1a Irf1 Csf1 Spi1.xlsx]

## Sheet: Feuil1
Nfkbia
Wild Type	Lxr-/-	TG-AMH-Lxrß
1.06762	3.45055	2.49774
0.886809	3.60308	3.29477
1.27586	3.04455	1.70109
0.739708	7.624	0.718959
0.756722	4.99468	1.62002
1.19366	0.63416
1.07963	2.6839
Irf1
Wild Type	Lxr-/-	TG-AMH-Lxrß
0.838366	2.4282	1.36239
0.723032	4.17604	2.18505
1.46842	2.86543	1.73218
0.587421	8.96998	0.977745
0.612161	2.83011	1.03617
1.89945	0.803109
0.871146	3.46427
Csf1
Wild Type	Lxr-/-	TG-AMH-Lxrß
1.05559	2.28469	1.89888
0.918117	2.33568	2.22965
1.20339	2.13486	1.47562
0.799031	2.61675	0.78165
0.813171	2.67397	1.4265
1.1463	0.708962
1.06441	1.98382
Spi1
Wild Type	Lxr-/-	TG-AMH-Lxrß
0.83663	1.98668	1.18103
0.743204	3.38925	1.80304
1.42393	2.39863	1.60245
0.621386	6.09845	1.03893
0.645238	2.15233	0.966337
1.86183	0.870363
0.867784	2.96565
