# Supplementary material for: LXR pathway drives hormonal response intensity in polycystic ovary syndrome
Source: EMBO Mol Med. 2025 May 21;17(7):1666–85. doi: 10.1038/s44321-025-00251-1 (PMC12254376; doi:10.1038/s44321-025-00251-1)
Supplement: Supplementary file 12 — Source data Fig. 5 [file 44321_2025_251_MOESM12_ESM.zip]

Archive with 30 entries (25 files):
- Figure 5/
- __MACOSX/._Figure 5
- Figure 5/5A/
- __MACOSX/Figure 5/._5A
- Figure 5/.DS_Store
- __MACOSX/Figure 5/._.DS_Store
- Figure 5/5C/
- __MACOSX/Figure 5/._5C
- Figure 5/5D/
- __MACOSX/Figure 5/._5D
- Figure 5/5B/
- __MACOSX/Figure 5/._5B
- Figure 5/5A/RTqPCR Txnip.xlsx
- __MACOSX/Figure 5/5A/._RTqPCR Txnip.xlsx
- Figure 5/5C/RTqPCR CYP19A1 TXNIP KGN.xlsx
- __MACOSX/Figure 5/5C/._RTqPCR CYP19A1 TXNIP KGN.xlsx
- Figure 5/5D/RTqPCR TXNIP cult prim.xlsx
- __MACOSX/Figure 5/5D/._RTqPCR TXNIP cult prim.xlsx
- Figure 5/5B/TXNIP TG AMH B.tiff
- __MACOSX/Figure 5/5B/._TXNIP TG AMH B.tiff
- Figure 5/5B/TXNIP WT.tiff
- __MACOSX/Figure 5/5B/._TXNIP WT.tiff
- Figure 5/5B/HE WT.tiff
- __MACOSX/Figure 5/5B/._HE WT.tiff
- Figure 5/5B/TXNIP LXR DKO.tiff
- __MACOSX/Figure 5/5B/._TXNIP LXR DKO.tiff
- Figure 5/5B/HE TG AMH B.tiff
- __MACOSX/Figure 5/5B/._HE TG AMH B.tiff
- Figure 5/5B/HE LXR DKO.tiff
- __MACOSX/Figure 5/5B/._HE LXR DKO.tiff
