# Supplementary material for: LXR pathway drives hormonal response intensity in polycystic ovary syndrome
Source: EMBO Mol Med. 2025 May 21;17(7):1666–85. doi: 10.1038/s44321-025-00251-1 (PMC12254376; doi:10.1038/s44321-025-00251-1)
Supplement: Supplementary file 12 — Source data Fig. 5 [file 44321_2025_251_MOESM12_ESM.zip › Figure 5/5C/RTqPCR CYP19A1 TXNIP KGN.xlsx]

## Sheet: Feuil1
CYP19A1
DMSO	FSK
0.00175063	1.15986
0.00148314	1.34366
0.00096723	0.876517
0.00135939	1.13227
0.00468681	0.863708
0.00034285	0.623977
TXNIP
DMSO	FSK
	0.443013
0.995686	0.402046
0.946794	0.381552
1.03167	0.415535
1.17675	0.347709
0.849103	0.317611
