# Supplementary material for: LXR pathway drives hormonal response intensity in polycystic ovary syndrome
Source: EMBO Mol Med. 2025 May 21;17(7):1666–85. doi: 10.1038/s44321-025-00251-1 (PMC12254376; doi:10.1038/s44321-025-00251-1)
Supplement: Supplementary file 12 — Source data Fig. 5 [file 44321_2025_251_MOESM12_ESM.zip › Figure 5/5D/RTqPCR TXNIP cult prim.xlsx]

## Sheet: Feuil1
TXNIP
WT		LXR-/-		TGAMHB
DMSO	Forskolin	DMSO	Forskolin	DMSO	Forskolin
1.64569	0.777682	2.35674	1.15924	2.56771	0.841579
2.03599	0.446895	2.12055	1.0309	1.5833	0.72894
1.59783	0.47168	2.48813	0.943637	1.18666	0.689458
1.99201	0.504943	2.41839	1.18956	1.1958	0.630867
1.43809		2.22709	0.96683	1.13768	0.410098
1.48465		1.95654	1.02469	1.3078	0.715905
