# Supplementary material for: LXR pathway drives hormonal response intensity in polycystic ovary syndrome
Source: EMBO Mol Med. 2025 May 21;17(7):1666–85. doi: 10.1038/s44321-025-00251-1 (PMC12254376; doi:10.1038/s44321-025-00251-1)
Supplement: Supplementary file 13 — Source data Fig. 6 [file 44321_2025_251_MOESM13_ESM.zip]

Archive with 30 entries (24 files):
- Figure 6/
- __MACOSX/._Figure 6
- Figure 6/6F/
- __MACOSX/Figure 6/._6F
- Figure 6/.DS_Store
- __MACOSX/Figure 6/._.DS_Store
- Figure 6/6B/
- __MACOSX/Figure 6/._6B
- Figure 6/6E/
- __MACOSX/Figure 6/._6E
- Figure 6/6D/
- __MACOSX/Figure 6/._6D
- Figure 6/6C/
- __MACOSX/Figure 6/._6C
- Figure 6/6F/HE DKO LXR.tif.tiff
- __MACOSX/Figure 6/6F/._HE DKO LXR.tif.tiff
- Figure 6/6F/IL1B DKO LXR.tiff
- __MACOSX/Figure 6/6F/._IL1B DKO LXR.tiff
- Figure 6/6B/RTqPCR Nlrp3 Pycard Il1b.xlsx
- __MACOSX/Figure 6/6B/._RTqPCR Nlrp3 Pycard Il1b.xlsx
- Figure 6/6E/.DS_Store
- __MACOSX/Figure 6/6E/._.DS_Store
- Figure 6/6E/number of hemorrhagic cysts.xlsx
- __MACOSX/Figure 6/6E/._number of hemorrhagic cysts.xlsx
- Figure 6/6D/.DS_Store
- __MACOSX/Figure 6/6D/._.DS_Store
- Figure 6/6D/Correlation Nlrp3 Il1b Pycard.xlsx
- __MACOSX/Figure 6/6D/._Correlation Nlrp3 Il1b Pycard.xlsx
- Figure 6/6C/Western Blots TXNIP NLRP3 ASC-PYCARD IL1B ACTIN.pdf
- __MACOSX/Figure 6/6C/._Western Blots TXNIP NLRP3 ASC-PYCARD IL1B ACTIN.pdf
