# Supplementary material for: LXR pathway drives hormonal response intensity in polycystic ovary syndrome
Source: EMBO Mol Med. 2025 May 21;17(7):1666–85. doi: 10.1038/s44321-025-00251-1 (PMC12254376; doi:10.1038/s44321-025-00251-1)
Supplement: Supplementary file 13 — Source data Fig. 6 [file 44321_2025_251_MOESM13_ESM.zip › Figure 6/6B/RTqPCR Nlrp3 Pycard Il1b.xlsx]

## Sheet: Feuil2
Nlrp3
Wild Type	Lxr-/-	TG-AMH-Lxrß
0.761318	0.946258	2.93275
0.36345	1.35597	0.911405
0.993308	1.35597	0.816048
1.53703	2.49441	1.12422
0.960415	1.10629	1.52312
0.92036	2.16866	1.03508
1.60062	0.949499	1.17427
0.69479	1.3495	1.58824
0.927431	1.92914	1.62888
1.24128	1.54793	1.65341
1.47979	2.60749	1.02131
1.33345	2.04401	1.09073
1.73717	1.51655	0.946104
0.373646	1.65264	1.11002
0.363374	1.24535	0.431324
1.09884	1.3399
0.613737
Pycard
Wild Type	Lxr-/-	TG-AMH-Lxrß
1.44757	0.518316	0.803277
1.03124	0.119403	1.03661
0.777094	2.03429	0.893166
1.43625	2.48259	0.641164
0.959331	0.75458	0.805861
0.577366	1.12413	0.840871
0.75081	1.93732	0.810965
0.79776	0.693008	1.00352
1.07075	1.1196	1.14835
1.15182	1.32753	0.973207
1.16938	1.45493	1.18262
1.21755	1.85688	1.3453
1.7712	2.22307	1.25586
0.59753	1.97	1.05398
0.751615	0.861357	0.76754
0.750078	1.26107
0.742645
Il1b
Wild Type	Lxr-/-	TG-AMH-Lxrß
1.06106	3.2009	2.32078
0.900117	3.34778	3.05285
1.24457	2.81881	1.61688
0.767399	8.96043	0.748508
0.782854	4.80522	1.54594
1.1723	0.670762	1.4111
1.07169	2.48853	1.1861
1.05432	0.866775	0.474333
1.06316	2.95271	0.704586
0.443501	2.54856	0.481259
1.67275	0.695353	1.00306
2.29192	1.91734	1.47568
0.823068	1.03571	2.6783
1.14339	0.978953	2.5737
0.464589	1.30421	0.878366
0.333322
0.709982
