# Supplementary material for: LXR pathway drives hormonal response intensity in polycystic ovary syndrome
Source: EMBO Mol Med. 2025 May 21;17(7):1666–85. doi: 10.1038/s44321-025-00251-1 (PMC12254376; doi:10.1038/s44321-025-00251-1)
Supplement: Supplementary file 13 — Source data Fig. 6 [file 44321_2025_251_MOESM13_ESM.zip › Figure 6/6E/number of hemorrhagic cysts.xlsx]

## Sheet: Feuil1
Number of hemorrhagic foci/ovary
DMSO	MCC950
4	0
5	0
3	0
2	0
1	0
2	2
0	1
3	1
1	0
0	0
0	3
4	0
2	4
1	0
2	1
1	1
0	1
2	2
1	0
1
