# Supplementary material for: LXR pathway drives hormonal response intensity in polycystic ovary syndrome
Source: EMBO Mol Med. 2025 May 21;17(7):1666–85. doi: 10.1038/s44321-025-00251-1 (PMC12254376; doi:10.1038/s44321-025-00251-1)
Supplement: Supplementary file 13 — Source data Fig. 6 [file 44321_2025_251_MOESM13_ESM.zip › Figure 6/6D/Correlation Nlrp3 Il1b Pycard.xlsx]

## Sheet: Feuil1
	PYCARD	IL1b				PYCARD	NLRP3				NLRP3	IL1b
WT1	1.44757	1.05432			WT1	1.44757	0.761318			WT1	0.761318	1.05432
WT2	1.03124	1.06316			WT2	1.03124	0.36345			WT2	0.36345	1.06316
WT3	0.777094	0.443501			WT3	0.777094	0.993308			WT3	0.993308	0.443501
WT4	1.43625	1.67275			WT4	1.43625	1.53703			WT4	1.53703	1.67275
WT5	0.959331	2.29192			WT5	0.959331	0.960415			WT5	0.960415	2.29192
WT6	0.577366	0.823068			WT6	0.577366	0.92036			WT6	0.92036	0.823068
WT7	0.75081	1.14339			WT7	0.75081	1.60062			WT7	1.60062	1.14339
WT8	0.79776	0.464589			WT8	0.79776	0.69479			WT8	0.69479	0.464589
WT9	1.07075	0.333322			WT9	1.07075	0.927431			WT9	0.927431	0.333322
WT10	1.15182	0.709982			WT10	1.15182	1.24128			WT10	1.24128	0.709982
WT11	1.16938	0.83663			WT11	1.16938	1.47979			WT11	1.47979	0.83663
WT12	1.21755	0.743204			WT12	1.21755	1.33345			WT12	1.33345	0.743204
WT13	1.7712	1.42393			WT13	1.7712	1.73717			WT13	1.73717	1.42393
WT14	0.59753	0.621386			WT14	0.59753	0.373646			WT14	0.373646	0.621386
WT15	0.751615	0.645238			WT15	0.751615	0.363374			WT15	0.363374	0.645238
WT16	0.750078	1.86183			WT16	0.750078	1.09884			WT16	1.09884	1.86183
WT17	0.742645	0.867784			WT17	0.742645	0.613737			WT17	0.613737	0.867784
Lxr-/-1	0.518316	0.866775			Lxr-/-1	0.518316	0.946258			Lxr-/-1	0.946258	0.866775
Lxr-/-2	2.03429	2.95271			Lxr-/-2	2.03429	1.35597			Lxr-/-2	1.35597	2.95271
Lxr-/-3	2.48259	2.54856			Lxr-/-3	2.48259	2.49441			Lxr-/-3	2.49441	2.54856
Lxr-/-4	0.75458	0.695353			Lxr-/-4	0.75458	1.10629			Lxr-/-4	1.10629	0.695353
Lxr-/-5	1.12413	1.91734			Lxr-/-5	1.12413	2.16866			Lxr-/-5	2.16866	1.91734
Lxr-/-6	1.93732	1.03571			Lxr-/-6	1.93732	0.949499			Lxr-/-6	0.949499	1.03571
Lxr-/-7	0.693008	0.978953			Lxr-/-7	0.693008	1.3495			Lxr-/-7	1.3495	0.978953
Lxr-/-8	1.1196	1.30421			Lxr-/-8	1.1196	1.92914			Lxr-/-8	1.92914	1.30421
Lxr-/-9	1.32753	1.98668			Lxr-/-9	1.32753	1.54793			Lxr-/-9	1.54793	1.98668
Lxr-/-10	1.45493	3.38925			Lxr-/-10	1.45493	2.60749			Lxr-/-10	2.60749	3.38925
Lxr-/-11	1.85688	2.39863			Lxr-/-11	1.85688	2.04401			Lxr-/-11	2.04401	2.39863
Lxr-/-12	2.22307	6.09845			Lxr-/-12	2.22307	1.51655			Lxr-/-12	1.51655	6.09845
Lxr-/-13	1.97	2.15233			Lxr-/-13	1.97	1.65264			Lxr-/-13	1.65264	2.15233
Lxr-/-14	0.861357	0.870363			Lxr-/-14	0.861357	1.24535			Lxr-/-14	1.24535	0.870363
Lxr-/-15	1.26107	2.96565			Lxr-/-15	1.26107	1.3399			Lxr-/-15	1.3399	2.96565
LxrAMHb1	0.803277	1.4111			LxrAMHb1	0.803277	2.93275			LxrAMHb1	2.93275	1.4111
LxrAMHb2	1.03661	1.1861			LxrAMHb2	1.03661	0.911405			LxrAMHb2	0.911405	1.1861
LxrAMHb3	0.893166	0.474333			LxrAMHb3	0.893166	0.816048			LxrAMHb3	0.816048	0.474333
LxrAMHb4	0.641164	0.704586			LxrAMHb4	0.641164	1.12422			LxrAMHb4	1.12422	0.704586
LxrAMHb5	0.805861	0.481259			LxrAMHb5	0.805861	1.52312			LxrAMHb5	1.52312	0.481259
LxrAMHb6	0.840871	1.00306			LxrAMHb6	0.840871	1.03508			LxrAMHb6	1.03508	1.00306
LxrAMHb7	0.810965	1.47568			LxrAMHb7	0.810965	1.17427			LxrAMHb7	1.17427	1.47568
LxrAMHb8	1.00352	2.6783			LxrAMHb8	1.00352	1.58824			LxrAMHb8	1.58824	2.6783
LxrAMHb9	1.14835	2.5737			LxrAMHb9	1.14835	1.62888			LxrAMHb9	1.62888	2.5737
LxrAMHb10	0.973207	0.878366			LxrAMHb10	0.973207	1.65341			LxrAMHb10	1.65341	0.878366
LxrAMHb11	1.18262	1.18103			LxrAMHb11	1.18262	1.02131			LxrAMHb11	1.02131	1.18103
LxrAMHb12	1.3453	1.80304			LxrAMHb12	1.3453	1.09073			LxrAMHb12	1.09073	1.80304
LxrAMHb13	1.25586	1.60245			LxrAMHb13	1.25586	0.946104			LxrAMHb13	0.946104	1.60245
LxrAMHb14	1.05398	1.03893			LxrAMHb14	1.05398	1.11002			LxrAMHb14	1.11002	1.03893
LxrAMHb15	0.76754	0.966337			LxrAMHb15	0.76754	0.431324			LxrAMHb15	0.431324	0.966337
