# Supplementary material for: LXR pathway drives hormonal response intensity in polycystic ovary syndrome
Source: EMBO Mol Med. 2025 May 21;17(7):1666–85. doi: 10.1038/s44321-025-00251-1 (PMC12254376; doi:10.1038/s44321-025-00251-1)
Supplement: Supplementary file 14 — Source data Fig. 7 [file 44321_2025_251_MOESM14_ESM.zip]

Archive with 20 entries (16 files):
- Figure 7/
- __MACOSX/._Figure 7
- Figure 7/.DS_Store
- __MACOSX/Figure 7/._.DS_Store
- Figure 7/7E/
- __MACOSX/Figure 7/._7E
- Figure 7/7I/
- __MACOSX/Figure 7/._7I
- Figure 7/7H/
- __MACOSX/Figure 7/._7H
- Figure 7/7E/enrichoutputGSVA-PCOS.xlsx
- __MACOSX/Figure 7/7E/._enrichoutputGSVA-PCOS.xlsx
- Figure 7/7I/Table_Score_HPS.csv
- __MACOSX/Figure 7/7I/._Table_Score_HPS.csv
- Figure 7/7H/CD45 COC LXR DKO.tiff
- __MACOSX/Figure 7/7H/._CD45 COC LXR DKO.tiff
- Figure 7/7H/CD45 COC WT.tiff
- __MACOSX/Figure 7/7H/._CD45 COC WT.tiff
- Figure 7/7H/CD45 COC TG AMH B.tiff
- __MACOSX/Figure 7/7H/._CD45 COC TG AMH B.tiff
