# Supplementary material for: LXR pathway drives hormonal response intensity in polycystic ovary syndrome
Source: EMBO Mol Med. 2025 May 21;17(7):1666–85. doi: 10.1038/s44321-025-00251-1 (PMC12254376; doi:10.1038/s44321-025-00251-1)
Supplement: Supplementary file 14 — Source data Fig. 7 [file 44321_2025_251_MOESM14_ESM.zip › Figure 7/7E/enrichoutputGSVA-PCOS.xlsx]

## Sheet: enrichoutput
CONTROL_N175	CONTROL_N158	CONTROL_N143	CONTROL_N189	CONTROL_O141	CONTROL_O142	CONTROL_N132	CONTROL_O183	CONTROL_O163	CONTROL_O168	PCOS_P213	PCOS_P116	PCOS_P87	PCOS_P138	PCOS_P37
3.85453319424192	3.09287197024014	3.30556697089288	3.85084620172477	3.60124498309623	3.38320064609949	3.90314862539452	3.91496557716195	3.29718430508033	3.55664871333605	4.02808441506433	3.56931827842647	3.87533306504742	3.93482780797859	3.94198315369043
