# Supplementary material for: LXR pathway drives hormonal response intensity in polycystic ovary syndrome
Source: EMBO Mol Med. 2025 May 21;17(7):1666–85. doi: 10.1038/s44321-025-00251-1 (PMC12254376; doi:10.1038/s44321-025-00251-1)
Supplement: Supplementary file 14 — Source data Fig. 7 [file 44321_2025_251_MOESM14_ESM.zip › Figure 7/7I/Table_Score_HPS.csv]

	HPS_Signature	Cell_ID
WT_1_AAACCCAAGGCAGGGA-1	0.135987709640251	Macrophages
WT_1_AAAGGTAGTCGGTAAG-1	0.122749967993855	DC/Monocytes
WT_1_AAAGTGATCAGTGTGT-1	0.146447317885034	ILC/NK
WT_1_AACAAAGAGATAGTCA-1	0.113711432595058	Macrophages
WT_1_AACAACCGTATTGGCT-1	0.122148252464473	Macrophages
WT_1_AACAAGAGTAGGAGGG-1	0.145679170400717	Macrophages
WT_1_AACAGGGTCGTTCTAT-1	0.0693637178338241	Macrophages
WT_1_AACCACACATCCGCGA-1	0.0861989501984381	Macrophages
WT_1_AACGGGACAAGGACAC-1	0.126296248879785	ILC/NK
WT_1_AACGGGACAATGGCAG-1	0.135667648188452	Macrophages
WT_1_AACGTCACATATTCGG-1	0.14432210984509	Macrophages
WT_1_AACGTCAGTGGACAGT-1	0.0779541672001024	Macrophages
WT_1_AACGTCATCTTGGTGA-1	0.198476507489438	Macrophages
WT_1_AAGACTCTCACCTGGG-1	0.0481884521828191	Macrophages
WT_1_AAGCATCCAACCAGAG-1	0.152848546921009	Macrophages
WT_1_AAGCATCCACGTACTA-1	0.1101779541672	Macrophages
WT_1_AAGCATCTCTGGGTCG-1	0.068121879400845	DC/Monocytes
WT_1_AAGCGTTGTGGTTTGT-1	0.129471258481628	DC/Monocytes
WT_1_AAGGAATAGCACCTGC-1	0.0555242606580463	Macrophages
WT_1_AAGTGAAAGTAAACGT-1	0.0726027397260274	Macrophages
WT_1_AATCACGCAGGTATGG-1	0.0283830495455127	Macrophages
WT_1_AATCACGTCCGAGATT-1	0.10151069005249	Macrophages
WT_1_AATGACCCAACCAATC-1	0.170413519395724	Macrophages
WT_1_AATGGCTCATAAGCAA-1	0.0675457687876072	Macrophages
WT_1_ACAAAGACATGCCATA-1	0.103725515298937	Macrophages
WT_1_ACAAGCTGTCCTCAGG-1	0.144757393419537	Macrophages
WT_1_ACACCAAAGAATACAC-1	0.0221738573806171	Macrophages
WT_1_ACACCAACAAGTGGAC-1	0.15758545640763	Macrophages
WT_1_ACAGCCGCAAGACGAC-1	0.12967609781078	ILC/NK
WT_1_ACAGCCGTCGGCACTG-1	0.101561899884778	TCell/NKT
WT_1_ACATCCCGTGGTCTAT-1	0.0495711176545897	Macrophages
WT_1_ACATCGAGTCACTGAT-1	0.0822045832799898	Macrophages
WT_1_ACATCGAGTCCAGCGT-1	0.0576238637818461	Macrophages
WT_1_ACCAACAGTTATCTTC-1	0.0700166431954935	Macrophages
WT_1_ACCACAATCGCTAATG-1	0.0387018307515043	Macrophages
WT_1_ACCATTTCACTAGGCC-1	0.070144667776213	Macrophages
WT_1_ACCCAAAGTGATACAA-1	0.131878120599155	Macrophages
WT_1_ACCCTCACAGGCCCTA-1	0.115183715273332	ILC/NK
WT_1_ACCCTTGCACGTATAC-1	0.148367686595826	Macrophages
WT_1_ACCCTTGTCATGCATG-1	0.097708360005121	Macrophages
WT_1_ACGTAACCACAATTCG-1	0.0934707463833056	TCell/NKT
WT_1_ACGTAGTAGAGCCATG-1	0.166406350019204	Macrophages
WT_1_ACGTTCCAGTAACAGT-1	0.17748047625144	Macrophages
WT_1_ACTACGACAATTAGGA-1	0.161835872487518	ILC/NK
WT_1_ACTGATGCAAACTCGT-1	0.146268083472027	Macrophages
WT_1_ACTGATGTCCTGCTAC-1	0.0781205991550378	Macrophages
WT_1_ACTTAGGAGACTTCCA-1	0.228408654461657	Macrophages
WT_1_ACTTATCAGGATAATC-1	0.0753680706695686	ILC/NK
WT_1_ACTTCGCCAGCGTAGA-1	0.119626168224299	ILC/NK
WT_1_ACTTTGTCATTAAAGG-1	0.0515811035718858	Macrophages
WT_1_AGAACAACATCTCAAG-1	0.176609909102548	Macrophages
WT_1_AGACCATAGTGCTAGG-1	0.0957111765458968	Macrophages
WT_1_AGACTCAAGCCGATCC-1	0.108180770707976	ILC/NK
WT_1_AGACTCACAGCATTGT-1	0.145512738445782	TCell/NKT
WT_1_AGATCCACATCCGCGA-1	0.0287799257457432	Macrophages
WT_1_AGATCCATCATCTCTA-1	0.0564716425553706	Macrophages
WT_1_AGCCACGCACAATCTG-1	0.106439636410191	Neutrophiles
WT_1_AGCGTATGTGCACATT-1	0.100204839329151	ILC/NK
WT_1_AGCTACATCGGCACTG-1	0.106618870823198	ILC/NK
WT_1_AGGAAATTCGTGGGTC-1	0.166060683651261	Macrophages
WT_1_AGGAGGTAGTGTTCCA-1	0.0542056074766355	Macrophages
WT_1_AGGATCTAGGGTCAAC-1	0.0779029573678146	Macrophages
WT_1_AGGCCACCAGCTGTAT-1	0.138561003712713	Macrophages
WT_1_AGGGTCCCAGCGACCT-1	0.0264754832927922	Macrophages
WT_1_AGGTAGGGTAACCCTA-1	0.167622583536039	ILC/NK
WT_1_AGGTCATCACAAGGTG-1	0.124926385866086	DC/Monocytes
WT_1_AGGTCTAAGGCATCAG-1	0.109320189476379	Macrophages
WT_1_AGGTGTTAGTGCTCGC-1	0.108116758417616	Macrophages
WT_1_AGGTGTTGTGTGAGCA-1	0.0648444501344258	Macrophages
WT_1_AGTACCACAGCATACT-1	0.160017923441301	Macrophages
WT_1_AGTACTGGTGTACGCC-1	0.0328127000384074	Macrophages
WT_1_AGTAGCTGTAGGTTTC-1	0.13309435411599	Neutrophiles
WT_1_AGTAGTCAGGCTCAAG-1	0.136154141595186	DC/Monocytes
WT_1_AGTCAACGTTGGAGGT-1	0.102829343233901	ILC/NK
WT_1_AGTCACAAGGTCTTTG-1	0.177096402509282	Macrophages
WT_1_AGTCATGGTGTATTGC-1	0.095416720010242	ILC/NK
WT_1_AGTGCCGCAGAACTCT-1	0.0355524260658046	Macrophages
WT_1_AGTTAGCCAACAGTGG-1	0.172065036487005	Macrophages
WT_1_AGTTCCCTCCCAGGCA-1	0.0333376008193573	Neutrophiles
WT_1_ATACCGATCGCCAGAC-1	0.14136474203047	ILC/NK
WT_1_ATAGGCTCATATCTGG-1	0.139956471642555	Neutrophiles
WT_1_ATCACAGTCCTGCTAC-1	0.0654589681218794	ILC/NK
WT_1_ATCACGAGTACAGTTC-1	0.0837664831647676	Macrophages
WT_1_ATCACTTTCCCTTGGT-1	0.0541800025604916	Macrophages
WT_1_ATCAGGTTCAAATAGG-1	0.165663807451031	Macrophages
WT_1_ATCCGTCCATGACTGT-1	0.105415439764435	DC/Monocytes
WT_1_ATCGCCTCATTAAGCC-1	0.0631161182947126	Macrophages
WT_1_ATCGGATAGACAAGCC-1	0.090295736781462	TCell/NKT
WT_1_ATCGGATAGGCTTAGG-1	0.15009601843554	ILC/NK
WT_1_ATCGTCCCATGGACAG-1	0.138292152093202	Macrophages
WT_1_ATCGTCCGTTCCAAAC-1	0.0712840865446166	TCell/NKT
WT_1_ATCGTCCTCAAATGAG-1	0.134758673665344	Macrophages
WT_1_ATCGTGAAGATTGTGA-1	0.126821149660735	Macrophages
WT_1_ATCGTGACAACTCCAA-1	0.0933043144283702	ILC/NK
WT_1_ATCTTCAAGCGGTAAC-1	0.109115350147228	Neutrophiles
WT_1_ATCTTCACATGACGAG-1	0.134566636794265	ILC/NK
WT_1_ATGAGTCCAGCAGATG-1	0.1357828703111	Macrophages
WT_1_ATGATCGAGGATGAGA-1	0.0340161310971707	ILC/NK
WT_1_ATGATCGAGTTGCATC-1	0.104570477531686	Macrophages
WT_1_ATGGAGGTCGAGAGCA-1	0.171514530789912	Macrophages
WT_1_ATGGGTTGTGTTACAC-1	0.125336064524389	Macrophages
WT_1_ATTACTCGTACATTGC-1	0.0789911663039304	Macrophages
WT_1_ATTACTCGTATGAAAC-1	0.141915247727564	Macrophages
WT_1_ATTATCCTCGTCGACG-1	0.14130072974011	Macrophages
WT_1_ATTCACTAGTCCGTCG-1	0.131097170656766	ILC/NK
WT_1_ATTCAGGAGCTGAGCA-1	0.138535398796569	TCell/NKT
WT_1_ATTCATCCATTCATCT-1	0.160926897964409	Macrophages
WT_1_ATTCCCGCAATAGGGC-1	0.1010498015619	Macrophages
WT_1_ATTCTACAGGAGGCAG-1	0.107694277301242	Macrophages
WT_1_ATTCTTGTCATCCTAT-1	0.119267699398284	Macrophages
WT_1_ATTTACCGTTCGGTTA-1	0.20361029317629	DC/Monocytes
WT_1_ATTTCACCAGACCAGA-1	0.0945461528613494	TCell/NKT
WT_1_ATTTCTGGTGGGACAT-1	0.156561259761874	Macrophages
WT_1_CAACAACAGTGATCGG-1	0.0363077710920497	Macrophages
WT_1_CAACAGTAGCCAGAGT-1	0.146088849059019	ILC/NK
WT_1_CAAGAGGGTTAGGGAC-1	0.0948022020227884	ILC/NK
WT_1_CAAGCTAGTCGGTAAG-1	0.130559467417744	Macrophages
WT_1_CAAGGGAGTGCACATT-1	0.0675073614133914	TCell/NKT
WT_1_CAAGGGATCGGAATTC-1	0.0942388938676226	Macrophages
WT_1_CAATACGCAACCGGAA-1	0.0703623095634362	Macrophages
WT_1_CAATCGACACAAAGTA-1	0.108116758417616	DC/Monocytes
WT_1_CAATGACTCGATAACC-1	0.0133145563948278	Macrophages
WT_1_CAATTTCAGTAATACG-1	0.162360773268468	Macrophages
WT_1_CACAACAAGGTTGACG-1	0.0579311227755729	ILC/NK
WT_1_CACGGGTGTTTAGAGA-1	0.0819229292024069	Macrophages
WT_1_CACGTGGTCCCTTTGG-1	0.152963769043656	Macrophages
WT_1_CACTAAGCAAATCAAG-1	0.0796568941236717	TCell/NKT
WT_1_CACTGTCCAATACCTG-1	0.0547305082575855	Macrophages
WT_1_CACTGTCTCCAATCCC-1	0.0871463320957624	Macrophages
WT_1_CACTTCGTCAACCTCC-1	0.0585328383049546	Macrophages
WT_1_CAGAGCCTCCAGTGTA-1	0.14858532838305	ILC/NK
WT_1_CAGAGCCTCTAAGCCA-1	0.137562411983101	Macrophages
WT_1_CAGATCAGTCCGAAAG-1	0.116848034822686	DC/Monocytes
WT_1_CAGCACGCAATCGAAA-1	0.123095634361797	Macrophages
WT_1_CAGCAGCGTGATAGAT-1	0.0125208039943669	Macrophages
WT_1_CAGGCCAAGCCTCTCT-1	0.129458456023557	ILC/NK
WT_1_CAGGTATGTACCTTCC-1	0.0684547433107157	ILC/NK
WT_1_CAGGTATTCGCTTGCT-1	0.149609525028806	ILC/NK
WT_1_CAGTGCGTCAACGCTA-1	0.0788119318909231	Macrophages
WT_1_CAGTTAGAGGTCATTC-1	0.148073230060172	ILC/NK
WT_1_CATACAGGTAGCTGAG-1	0.0291639994879017	ILC/NK
WT_1_CATACAGTCGAAATCC-1	0.12239149916784	Macrophages
WT_1_CATCCACCAGCTCTGG-1	0.0921520932018948	Macrophages
WT_1_CATCCCAAGTGCCGAA-1	0.129624887978492	DC/Monocytes
WT_1_CATCCGTAGCGGTAGT-1	0.127742926641915	Macrophages
WT_1_CATGCCTGTATGCTAC-1	0.0929330431442837	ILC/NK
WT_1_CATGCGGAGGAGTCTG-1	0.0282166175905774	Macrophages
WT_1_CATTCATGTTGGGAAC-1	0.0853539879656894	Macrophages
WT_1_CATTCATTCTTACCGC-1	0.172410702854948	Macrophages
WT_1_CATTCCGCACGGATCC-1	0.132646268083472	Macrophages
WT_1_CATTCCGTCTCACTCG-1	0.0645115862245551	Macrophages
WT_1_CATTCTAAGACCGCCT-1	0.102138010498016	Macrophages
WT_1_CATTCTAAGTCTGGAG-1	0.117001664319549	Macrophages
WT_1_CATTGTTAGTTGTAGA-1	0.0366790423761362	Macrophages
WT_1_CATTGTTCAGGTCCGT-1	0.0181538855460248	TCell/NKT
WT_1_CATTGTTTCAACTCTT-1	0.0479836128536679	ILC/NK
WT_1_CATTTCATCAATCCGA-1	0.103162207143772	Macrophages
WT_1_CATTTCATCTAGTACG-1	0.0819869414927666	Macrophages
WT_1_CCACAAACAGCGGTTC-1	0.0848674945589553	TCell/NKT
WT_1_CCACGAGCATCGGAGA-1	0.124081423633338	Macrophages
WT_1_CCATAAGCAATTGTGC-1	0.139956471642555	Macrophages
WT_1_CCCAACTTCTGACAGT-1	0.112136730252208	ILC/NK
WT_1_CCCTCAAAGCCTATCA-1	0.037767251312252	Macrophages
WT_1_CCCTCAAGTTGGGCCT-1	0.153655101779542	Macrophages
WT_1_CCCTGATTCCGCTAGG-1	0.0848290871847395	ILC/NK
WT_1_CCGAACGTCGCCTTGT-1	0.104493662783254	Macrophages
WT_1_CCGATCTTCGGCTTGG-1	0.133657662271156	DC/Monocytes
WT_1_CCGCAAGCAGAGTTGG-1	0.0726283446421713	ILC/NK
WT_1_CCGGACACAACCAATC-1	0.150057611061324	ILC/NK
WT_1_CCGGTGACAATCTCTT-1	0.152963769043656	ILC/NK
WT_1_CCGTAGGCAAACTCGT-1	0.144142875432083	Macrophages
WT_1_CCGTAGGCAAAGCTAA-1	0.0467033670464729	ILC/NK
WT_1_CCTAAGACAATAGTAG-1	0.138548201254641	ILC/NK
WT_1_CCTACGTGTCGCGTCA-1	0.0141467161695045	Macrophages
WT_1_CCTATCGCAGACAAAT-1	0.102202022788375	ILC/NK
WT_1_CCTATCGCAGACGATG-1	0.095416720010242	B cells
WT_1_CCTATCGGTCACTTCC-1	0.0305978747919601	Macrophages
WT_1_CCTCACATCACCGGGT-1	0.0846114453975163	TCell/NKT
WT_1_CCTCATGCACAAATGA-1	0.0169248495711177	Neutrophiles
WT_1_CCTCCAATCAGACCGC-1	0.118281910126744	ILC/NK
WT_1_CCTCTAGCACAAGTTC-1	0.151645115862246	Macrophages
WT_1_CCTCTAGCAGTGGGTA-1	0.121354500064012	ILC/NK
WT_1_CCTTTGGAGGTATAGT-1	0.0753424657534247	Macrophages
WT_1_CGAAGTTAGTCCGTCG-1	0.147727563692229	Neutrophiles
WT_1_CGAGAAGCAAATGAAC-1	0.109883497631545	Macrophages
WT_1_CGAGTGCTCCGTGGTG-1	0.160325182435028	DC/Monocytes
WT_1_CGAGTGCTCTGCGAGC-1	0.0404045576750736	Macrophages
WT_1_CGCATAACAGAGGCAT-1	0.0273972602739726	Macrophages
WT_1_CGCATAATCCGTAATG-1	0.142068877224427	Macrophages
WT_1_CGCATGGGTGCCTATA-1	0.172129048777365	ILC/NK
WT_1_CGCCAGATCCGGCAGT-1	0.19179362437588	Macrophages
WT_1_CGCGTGACAAAGGATT-1	0.0885418000256049	Neutrophiles
WT_1_CGCGTGAGTACTCGCG-1	0.0327102803738318	Macrophages
WT_1_CGTAGTACAAGCTGCC-1	0.0364614005889131	ILC/NK
WT_1_CGTAGTATCGCGTGCA-1	0.0133785686851876	Macrophages
WT_1_CGTCAAACACCCAATA-1	0.0787095122263475	Macrophages
WT_1_CTAACTTAGTTACGAA-1	0.143541159902701	ILC/NK
WT_1_CTAACTTCATCGGCCA-1	0.0465881449238254	ILC/NK
WT_1_CTACATTGTGTATCCA-1	0.104276020996031	Macrophages
WT_1_CTACCTGCACTGGACC-1	0.112700038407374	Macrophages
WT_1_CTACCTGTCATCTCTA-1	0.0961080527461273	Macrophages
WT_1_CTACGGGGTGCCTACG-1	0.0516451158622456	ILC/NK
WT_1_CTACTATAGCTAAACA-1	0.117846626552298	ILC/NK
WT_1_CTATCTAAGAGGGCGA-1	0.0692612981692485	Macrophages
WT_1_CTATCTAAGTAATACG-1	0.200230444245295	Macrophages
WT_1_CTCAACCTCGATACTG-1	0.0592497759569837	Macrophages
WT_1_CTCAAGACAGGCTTGC-1	0.167878632697478	Macrophages
WT_1_CTCAATTCAACTCATG-1	0.0927666111893484	Macrophages
WT_1_CTCACTGCATATGCGT-1	0.0371399308667264	ILC/NK
WT_1_CTCAGAACACTCCTTG-1	0.0475867366534375	Macrophages
WT_1_CTCAGGGCAGCGGTTC-1	0.0559339393163487	B cells
WT_1_CTCATCGTCTGGACCG-1	0.138036102931763	Macrophages
WT_1_CTCCCAAGTACAGTCT-1	0.127986173345282	ILC/NK
WT_1_CTCCCTCCATTGACCA-1	0.136576622711561	Macrophages
WT_1_CTCCCTCGTCCAAAGG-1	0.121124055818717	ILC/NK
WT_1_CTCCTCCCAACACTAC-1	0.151760337984893	Macrophages
WT_1_CTCCTCCCACTACAGT-1	0.0760978107796697	Macrophages
WT_1_CTCCTCCTCAAGTGGG-1	0.146780181794905	Macrophages
WT_1_CTCCTTTCAGAGGGTT-1	0.104058379208808	DC/Monocytes
WT_1_CTCGAGGCACATGTTG-1	0.0341057483036743	Macrophages
WT_1_CTCTGGTGTGCGAGTA-1	0.123684547433107	DC/Monocytes
WT_1_CTGAGCGCAGTCAGCC-1	0.117590577390859	Macrophages
WT_1_CTGAGGCAGGCTCTCG-1	0.121840993470746	Macrophages
WT_1_CTGATCCAGAGGTCGT-1	0.0548841377544489	Macrophages
WT_1_CTGCGAGAGATGCAGC-1	0.115337344770196	Macrophages
WT_1_CTGTAGATCTTAGCAG-1	0.036743054666496	Macrophages
WT_1_CTTACCGCAGACAAAT-1	0.122186659838689	Macrophages
WT_1_CTTAGGAGTCCAACGC-1	0.0270900012802458	Macrophages
WT_1_CTTCAATAGTCACACT-1	0.0258993726795545	Macrophages
WT_1_CTTCGGTGTGAGACCA-1	0.0839585200358469	Macrophages
WT_1_CTTCTCTAGTGCTCAT-1	0.115670208680067	ILC/NK
WT_1_CTTGAGATCTTGGAAC-1	0.140174113429779	Macrophages
WT_1_CTTGATTAGCGTCTGC-1	0.118922033030342	TCell/NKT
WT_1_CTTGATTCAAGACCTT-1	0.123735757265395	Macrophages
WT_1_GAACTGTGTACGAGTG-1	0.0866470362309563	Macrophages
WT_1_GAACTGTGTGTGTCCG-1	0.121239277941365	TCell/NKT
WT_1_GAACTGTTCCTCAGAA-1	0.127934963512994	Macrophages
WT_1_GAAGAATAGTTGCCCG-1	0.0890795032646268	Macrophages
WT_1_GAAGCGACAGAAGCTG-1	0.166355140186916	Macrophages
WT_1_GAAGCGAGTCGCCTAG-1	0.0369222890795033	Macrophages
WT_1_GAAGCGATCCTACGAA-1	0.13926513890667	Macrophages
WT_1_GAAGCGATCCTTTAGT-1	0.1154269619767	ILC/NK
WT_1_GACACGCGTGTCCGGT-1	0.123697349891179	DC/Monocytes
WT_1_GACACGCGTGTGTACT-1	0.15259249775957	Macrophages
WT_1_GACAGCCTCACATACG-1	0.112840865446166	Macrophages
WT_1_GACCAATCAAGCTCTA-1	0.114543592369735	Macrophages
WT_1_GACCGTGAGAGTGAAG-1	0.0922161054922545	DC/Monocytes
WT_1_GACGTTACACCACTGG-1	0.173319677378057	Macrophages
WT_1_GACTGATGTCACTACA-1	0.0628472666752016	Macrophages
WT_1_GACTTCCCACGGTGTC-1	0.0993214697221867	Macrophages
WT_1_GAGAAATGTCGATTAC-1	0.160427602099603	Macrophages
WT_1_GAGAAATTCTAGCATG-1	0.037997695557547	ILC/NK
WT_1_GAGATGGCATGTTCAG-1	0.0777365254128793	Macrophages
WT_1_GAGCCTGCAGTTCACA-1	0.228754320829599	Macrophages
WT_1_GAGCCTGTCACTACTT-1	0.0552041992062476	Macrophages
WT_1_GAGCTGCAGAGCTGCA-1	0.0691204711304571	Macrophages
WT_1_GAGGGATAGGATGGCT-1	0.0242734605044168	Macrophages
WT_1_GAGGGATTCTTTGCAT-1	0.0997823582127769	Macrophages
WT_1_GAGGGTAAGTTGAAAC-1	0.121981820509538	ILC/NK
WT_1_GAGTCATAGGACGCAT-1	0.120163871463321	TCell/NKT
WT_1_GAGTCATAGGTTGAGC-1	0.111125336064524	ILC/NK
WT_1_GAGTGAGCACAATGAA-1	0.103162207143772	Macrophages
WT_1_GAGTGTTCAAATCAAG-1	0.0681602867750608	Macrophages
WT_1_GAGTTGTCACGAAAGC-1	0.0856228395852004	Macrophages
WT_1_GAGTTTGCAGCATCTA-1	0.165651004992959	Macrophages
WT_1_GATAGAAGTACGACTT-1	0.11418512354372	ILC/NK
WT_1_GATCATGTCGTCGCTT-1	0.100844962232749	Macrophages
WT_1_GATGACTAGGATACCG-1	0.138932274996799	Macrophages
WT_1_GATGACTCACACGTGC-1	0.151004992958648	Macrophages
WT_1_GATGCTATCGGTCAGC-1	0.111125336064524	Macrophages
WT_1_GATGGAGTCACAGAGG-1	0.102214825246447	Macrophages
WT_1_GCAACCGGTAGAGCTG-1	0.178683907310204	Macrophages
WT_1_GCACATACACAGACGA-1	0.161106132377416	ILC/NK
WT_1_GCACGTGGTATTCCGA-1	0.122429906542056	Macrophages
WT_1_GCACGTGTCAGATTGC-1	0.0420176673921393	Macrophages
WT_1_GCACTAATCCAGTTCC-1	0.0524900780949942	Macrophages
WT_1_GCAGCCACACTGCGTG-1	0.172769171680963	Macrophages
WT_1_GCAGCCATCACTGGTA-1	0.138087312764051	Macrophages
WT_1_GCAGTTATCGTAACTG-1	0.124004608884906	Macrophages
WT_1_GCATCTCCACAAATAG-1	0.125745743182691	ILC/NK
WT_1_GCATCTCCATGGGTCC-1	0.138625016003073	TCell/NKT
WT_1_GCATGATAGGACACTG-1	0.129099987197542	ILC/NK
WT_1_GCATTAGAGCCTCAAT-1	0.0448470106260402	Macrophages
WT_1_GCCAGGTGTGGCAGAT-1	0.00145948022020228	Macrophages
WT_1_GCCAGTGTCTCGTCAC-1	0.110254768915632	ILC/NK
WT_1_GCCATGGAGGGACAGG-1	0.150889770836001	ILC/NK
WT_1_GCCATGGTCCATTTCA-1	0.104826526693125	ILC/NK
WT_1_GCCATTCTCGTTCTGC-1	0.0919984637050314	Macrophages
WT_1_GCCCGAAAGGTATAGT-1	0.0159262578415056	Macrophages
WT_1_GCCCGAACACTGCTTC-1	0.117283318397132	Macrophages
WT_1_GCCGATGTCCCTCTCC-1	0.0743182691076687	ILC/NK
WT_1_GCCGTGACACTTCTCG-1	0.126014594802202	Macrophages
WT_1_GCGAGAACAATGGGTG-1	0.0892971450518499	Macrophages
WT_1_GCGGAAATCGTGGCGT-1	0.0720906414031494	Macrophages
WT_1_GCGTGCATCCTTCGAC-1	0.0280757905517859	Macrophages
WT_1_GCGTTTCGTCAGTTTG-1	0.0473050825758546	Macrophages
WT_1_GCTCAAATCAGGAGAC-1	0.115388554602484	Macrophages
WT_1_GCTGAATAGAGCTTTC-1	0.122045832799898	Macrophages
WT_1_GCTGAATAGCGTGTCC-1	0.147663551401869	ILC/NK
WT_1_GCTGAATTCCCTAGGG-1	0.0908846498527717	Macrophages
WT_1_GCTGCAGCATCTTAGG-1	0.125579311227756	DC/Monocytes
WT_1_GGAAGTGAGTCTCGTA-1	0.0479964153117399	Macrophages
WT_1_GGAAGTGGTACCATAC-1	0.114133913711433	ILC/NK
WT_1_GGAATCTGTCATCAGT-1	0.116502368454743	Macrophages
WT_1_GGACGTCGTACAAACA-1	0.139162719242094	Macrophages
WT_1_GGAGAACTCACTAGCA-1	0.0890026885161951	Macrophages
WT_1_GGAGATGAGTTCTACG-1	0.145205479452055	ILC/NK
WT_1_GGAGCAAAGGCTAAAT-1	0.0478299833568045	ILC/NK
WT_1_GGAGGTAAGAGTCCGA-1	0.0363461784662655	Neutrophiles
WT_1_GGAGGTATCCTAACAG-1	0.0786326974779158	Macrophages
WT_1_GGCAGTCGTTACGATC-1	0.0599795160670849	ILC/NK
WT_1_GGCAGTCGTTATCTTC-1	0.118717193701191	TCell/NKT
WT_1_GGCTTGGGTTGCATAC-1	0.0742030469850211	DC/Monocytes
WT_1_GGGACTCGTAGAATAC-1	0.130841121495327	Macrophages
WT_1_GGGACTCGTCCTCCAT-1	0.0781205991550378	ILC/NK
WT_1_GGGACTCTCAGACATC-1	0.11693765202919	Macrophages
WT_1_GGGAGTAAGGATAATC-1	0.111483804890539	TCell/NKT
WT_1_GGGAGTACACCAAAGG-1	0.0986941492766611	TCell/NKT
WT_1_GGGATCCGTATCACCA-1	0.105389834848291	Macrophages
WT_1_GGGATCCGTCATCGCG-1	0.0530277813340161	Macrophages
WT_1_GGGCCATTCTGGCCAG-1	0.0614389962872872	Macrophages
WT_1_GGGCTACTCCCTCGTA-1	0.136858276789144	ILC/NK
WT_1_GGGTCACCATAGTCAC-1	0.158865702214825	Macrophages
WT_1_GGGTGAACAGCGACCT-1	0.059429010369991	Macrophages
WT_1_GGGTGTCCAAGAGGTC-1	0.211573422097043	Macrophages
WT_1_GGGTGTCGTACGATCT-1	0.166752016387146	ILC/NK
WT_1_GGTAACTCAACGATCT-1	0.120701574702343	Macrophages
WT_1_GGTAATCTCGTCTACC-1	0.0572909998719754	Neutrophiles
WT_1_GGTAGAGGTTGAGAGC-1	0.147945205479452	Macrophages
WT_1_GGTCACGCACCTGCGA-1	0.0559851491486365	B cells
WT_1_GGTGATTGTCGTCGGT-1	0.137280757905518	Macrophages
WT_1_GGTGGCTCACACCAGC-1	0.162424785558827	ILC/NK
WT_1_GGTGGCTGTCAAAGAT-1	0.0331455639482781	Macrophages
WT_1_GGTGGCTTCTATCACT-1	0.0300857764690821	Macrophages
WT_1_GGTGTTATCCACGTGG-1	0.211791063884266	Macrophages
WT_1_GGTTGTAAGACATGCG-1	0.116553578287031	Macrophages
WT_1_GTAATGCGTTGAAGTA-1	0.123198054026373	ILC/NK
WT_1_GTAGATCGTTTAGTCG-1	0.0452310843681987	Macrophages
WT_1_GTATTGGCATCGTTCC-1	0.147023428498272	Macrophages
WT_1_GTCAAGTAGGTGCCAA-1	0.0409166559979516	Macrophages
WT_1_GTCAAGTCAAGACTGG-1	0.13565484573038	Macrophages
WT_1_GTCATCCAGTCACACT-1	0.0911150940980668	Macrophages
WT_1_GTCATCCAGTCGAAGC-1	0.0346434515426962	Macrophages
WT_1_GTCATCCCATCTTCGC-1	0.146396108052746	Macrophages
WT_1_GTCATTTGTTTGTTCT-1	0.05817436947894	Macrophages
WT_1_GTCCACTAGACCATTC-1	0.130188196133658	ILC/NK
WT_1_GTCCTCACAGCAAGAC-1	0.0795032646268083	Macrophages
WT_1_GTCCTCATCCCGTAAA-1	0.121828191012674	ILC/NK
WT_1_GTCGTAAAGCCATTTG-1	0.120919216489566	TCell/NKT
WT_1_GTCGTAATCTTCGGTC-1	0.103110997311484	ILC/NK
WT_1_GTCTACCCAAGATGGC-1	0.146831391627192	ILC/NK
WT_1_GTCTGTCCAGCGTAGA-1	0.173601331455639	TCell/NKT
WT_1_GTGACGCGTACCACGC-1	0.0638074510305979	Macrophages
WT_1_GTGACGCGTGTCCCTT-1	0.115017283318397	ILC/NK
WT_1_GTGAGCCCACTAACCA-1	0.0944693381129177	ILC/NK
WT_1_GTGAGTTAGGGAGGAC-1	0.0479067981052362	Macrophages
WT_1_GTGAGTTTCAATGTCG-1	0.0975803354244015	Macrophages
WT_1_GTGCACGAGGCTCTCG-1	0.0325182435027525	B cells
WT_1_GTGCACGGTTGCCGCA-1	0.0939060299577519	Macrophages
WT_1_GTGCAGCAGGGCAGGA-1	0.138957879912943	DC/Monocytes
WT_1_GTGCTGGAGAACCGCA-1	0.102765330943541	Macrophages
WT_1_GTGCTTCCAGGTGAGT-1	0.0161438996287287	Macrophages
WT_1_GTGGAAGTCAACGAGG-1	0.101869158878505	ILC/NK
WT_1_GTGGAGATCACAACCA-1	0.108027141211113	ILC/NK
WT_1_GTGGGAAGTCGAAGCA-1	0.115209320189476	TCell/NKT
WT_1_GTGTGATCAAGTCCCG-1	0.163717833824094	Macrophages
WT_1_GTTACCCCATAATGAG-1	0.0226731532454231	ILC/NK
WT_1_GTTACCCGTAAGCGGT-1	0.0617590577390859	Macrophages
WT_1_GTTACGACATTCATCT-1	0.145935219562156	Macrophages
WT_1_GTTAGTGGTTCCGTTC-1	0.1417616182307	Macrophages
WT_1_GTTATGGCAGTGGCTC-1	0.0385482012546409	ILC/NK
WT_1_GTTCATTTCTCTCGCA-1	0.109563436179747	Macrophages
WT_1_GTTCGCTTCGAACTCA-1	0.0596338496991422	TCell/NKT
WT_1_GTTCTATTCTTTCTAG-1	0.111406990142107	ILC/NK
WT_1_GTTGAACTCCCTATTA-1	0.185392395339905	Macrophages
WT_1_GTTGTAGTCTAGCCAA-1	0.11937011906286	Macrophages
WT_1_GTTGTGACACCGTACG-1	0.0633977723722955	Macrophages
WT_1_GTTTACTTCTAGGCAT-1	0.187556010754065	Macrophages
WT_1_GTTTGGATCTTGCAGA-1	0.0717321725771348	Macrophages
WT_1_TAACCAGCATTCCTAT-1	0.154346434515427	ILC/NK
WT_1_TAACTTCAGTATGCAA-1	0.12488797849187	ILC/NK
WT_1_TAACTTCCATCAGCTA-1	0.151325054410447	Macrophages
WT_1_TAAGCCACATGTGGCC-1	0.119907822301882	Macrophages
WT_1_TAATCTCGTCCACATA-1	0.166060683651261	Macrophages
WT_1_TAATTCCGTGGCCTCA-1	0.0333888106516451	ILC/NK
WT_1_TACAACGCACTAACCA-1	0.179554474459096	Macrophages
WT_1_TACAGGTCACCACTGG-1	0.0315324542312124	ILC/NK
WT_1_TACCGAACAGTCTCTC-1	0.135514018691589	ILC/NK
WT_1_TACCGAATCAACACCA-1	0.141992062475995	ILC/NK
WT_1_TACCGGGAGACATAAC-1	0.0380361029317629	ILC/NK
WT_1_TACGCTCAGAAACCAT-1	0.124004608884906	ILC/NK
WT_1_TACGCTCCATCTCGTC-1	0.158276789143516	Macrophages
WT_1_TACGGGCCAGCTCATA-1	0.0904365638202535	Macrophages
WT_1_TACGGGCTCCCAGGCA-1	0.0870567148892587	Macrophages
WT_1_TACGGGCTCCCTTCCC-1	0.148137242350531	Macrophages
WT_1_TACGTCCAGATTAGAC-1	0.089041095890411	TCell/NKT
WT_1_TACTTACCAACAAGTA-1	0.0810523620535143	Macrophages
WT_1_TAGACCACAGCGACAA-1	0.138663423377288	TCell/NKT
WT_1_TAGGAGGCAACGATTC-1	0.161272564332352	ILC/NK
WT_1_TAGGGTTAGGTTGGAC-1	0.0969018051465881	Macrophages
WT_1_TAGTGCACATGTGTCA-1	0.0574318269107669	Macrophages
WT_1_TATACCTAGTGCGACA-1	0.0710792472154654	ILC/NK
WT_1_TATACCTGTACCCGAC-1	0.13151965177314	Macrophages
WT_1_TATCGCCCATACAGCT-1	0.178952758929715	Macrophages
WT_1_TATCGCCTCCACATAG-1	0.154640891051082	Macrophages
WT_1_TATCTTGAGACGTCGA-1	0.110715657406222	Macrophages
WT_1_TATGTTCAGGGACACT-1	0.0672641147100243	Neutrophiles
WT_1_TATGTTCTCCTTCTGG-1	0.159441812828063	Macrophages
WT_1_TATTCCACACAACGTT-1	0.140686211752656	ILC/NK
WT_1_TATTCCATCAAGTCTG-1	0.150185635642043	Macrophages
WT_1_TCACACCAGAGAGCAA-1	0.194187684035335	Macrophages
WT_1_TCACACCTCCCAGCGA-1	0.125387274356676	ILC/NK
WT_1_TCACGCTCACAGCCAC-1	0.0505313020099859	Neutrophiles
WT_1_TCACTATAGTCTGTAC-1	0.152566892843426	ILC/NK
WT_1_TCACTATTCGACACCG-1	0.146280885930099	Macrophages
WT_1_TCACTCGCAAAGAACT-1	0.113058507233389	Macrophages
WT_1_TCACTCGGTACAGGTG-1	0.0458968121879401	Macrophages
WT_1_TCACTCGTCAGTGATC-1	0.137331967737806	TCell/NKT
WT_1_TCAGTCCCATAATGCC-1	0.122788375368071	Macrophages
WT_1_TCAGTGAGTCCACTTC-1	0.0327614902061196	ILC/NK
WT_1_TCAGTTTAGGTTGGAC-1	0.119267699398284	Macrophages
WT_1_TCATATCAGAGGTCGT-1	0.0914863653821534	Macrophages
WT_1_TCATATCGTAATGCTC-1	0.108052746127256	Macrophages
WT_1_TCATCCGCATGACCCG-1	0.158507233388811	ILC/NK
WT_1_TCATGAGGTCTTGCGG-1	0.160504416848035	Neutrophiles
WT_1_TCATGCCAGTAAATGC-1	0.088528997567533	Macrophages
WT_1_TCATTACTCTCCAATT-1	0.17183459224171	ILC/NK
WT_1_TCATTCATCTGTACAG-1	0.169453335040328	Macrophages
WT_1_TCATTTGAGGCTCTCG-1	0.136551017795417	ILC/NK
WT_1_TCATTTGAGGTCACCC-1	0.150569709384202	Macrophages
WT_1_TCCCACATCCCTAGGG-1	0.116566380745103	ILC/NK
WT_1_TCCCAGTCAACTGGTT-1	0.180117782614262	Macrophages
WT_1_TCCCAGTTCTGCGGCA-1	0.124145435923697	Macrophages
WT_1_TCCTCTTTCACTGCTC-1	0.124836768659583	Macrophages
WT_1_TCCTGCAAGCCTCCAG-1	0.0998975803354244	ILC/NK
WT_1_TCCTGCATCCTCCACA-1	0.149276661118935	Macrophages
WT_1_TCCTTCTAGATACTGA-1	0.12134169760594	Macrophages
WT_1_TCCTTTCAGGCGTTAG-1	0.123492510562028	ILC/NK
WT_1_TCGAACAAGGTTGTTC-1	0.0756113173729356	ILC/NK
WT_1_TCGACGGGTGACCGTC-1	0.118858020739982	TCell/NKT
WT_1_TCGGGACAGAGTCAAT-1	0.174663935475611	Macrophages
WT_1_TCGGGACCAATCGCCG-1	0.158007937524005	Macrophages
WT_1_TCGGGACCAGTCTACA-1	0.0363717833824094	Macrophages
WT_1_TCGGGACTCTGTCAGA-1	0.150211240558187	ILC/NK
WT_1_TCGGGCAAGATGAACT-1	0.10144667776213	Macrophages
WT_1_TCGTGCTAGACCATAA-1	0.0451286647036231	ILC/NK
WT_1_TCGTGGGGTACTTCCC-1	0.10774548713353	TCell/NKT
WT_1_TCTACATGTATGTCAC-1	0.0314556394827807	Macrophages
WT_1_TCTATACTCACGAACT-1	0.143963641019076	Macrophages
WT_1_TCTCACGCATTAAGCC-1	0.0191780821917808	Macrophages
WT_1_TCTCACGGTTTGACAC-1	0.0413007297401101	TCell/NKT
WT_1_TCTTTGACATCTGGGC-1	0.085456407630265	Macrophages
WT_1_TGAACGTGTTTGCCGG-1	0.0218922033030342	Macrophages
WT_1_TGAATGCTCCATCCGT-1	0.141479964153117	Macrophages
WT_1_TGACAGTCAGAGGAAA-1	0.0943029061579823	ILC/NK
WT_1_TGACAGTGTGCATACT-1	0.141083087952887	Macrophages
WT_1_TGACTCCTCCAATGCA-1	0.129944949430291	TCell/NKT
WT_1_TGAGACTTCATTCACT-1	0.0923313276149021	ILC/NK
WT_1_TGAGGAGTCGCCGAAC-1	0.134413007297401	DC/Monocytes
WT_1_TGAGTCACAACTTGGT-1	0.116425553706312	TCell/NKT
WT_1_TGATCAGAGATGAATC-1	0.0276533094354116	Macrophages
WT_1_TGATGCAGTGGTTTAC-1	0.11779541672001	Macrophages
WT_1_TGCAGGCCATCATTGG-1	0.114953271028037	TCell/NKT
WT_1_TGCATCCTCAACCCGG-1	0.0389322749967994	Macrophages
WT_1_TGCATGACACTTGAGT-1	0.0715017283318397	TCell/NKT
WT_1_TGCATGAGTCACTCAA-1	0.146703367046473	DC/Monocytes
WT_1_TGCATGATCAGCGCAC-1	0.0674689540391755	Macrophages
WT_1_TGCGGCAGTTTGTTGG-1	0.0992062475995391	DC/Monocytes
WT_1_TGCGGCATCGTGCTCT-1	0.071424913583408	Macrophages
WT_1_TGGATCAGTGCAGGAT-1	0.131097170656766	ILC/NK
WT_1_TGGATGTAGTTCCTGA-1	0.0690692612981692	Macrophages
WT_1_TGGCGTGTCAGAGTGG-1	0.10610677250032	ILC/NK
WT_1_TGGTACAAGAGGATCC-1	0.0940724619126872	Macrophages
WT_1_TGGTACATCCATTTGT-1	0.0410190756625272	Macrophages
WT_1_TGGTAGTCAAACTCGT-1	0.114697221866598	ILC/NK
WT_1_TGGTTAGTCAAGCTTG-1	0.0258737677634106	ILC/NK
WT_1_TGTAAGCAGACTTGTC-1	0.138714633209576	Macrophages
WT_1_TGTAAGCTCCGTACGG-1	0.102368454743311	Macrophages
WT_1_TGTCAGAGTCATCCCT-1	0.0414671616950454	ILC/NK
WT_1_TGTTGGACACCAGGTC-1	0.0257969530149789	ILC/NK
WT_1_TGTTTGTGTTGGCTAT-1	0.116476763538599	Macrophages
WT_1_TTACCATCAGACCTGC-1	0.163218537959288	Macrophages
WT_1_TTACCATTCGATTTCT-1	0.0479324030213801	Macrophages
WT_1_TTACCGCTCGGCATCG-1	0.14497503520676	ILC/NK
WT_1_TTACGCCAGCTCTATG-1	0.146856996543336	ILC/NK
WT_1_TTACGCCTCGCAGTGC-1	0.213519395723979	Macrophages
WT_1_TTAGGGTCATCGATCA-1	0.0691460760466009	Macrophages
WT_1_TTAGTCTAGAGTAACT-1	0.20361029317629	Macrophages
WT_1_TTCACGCCACAACCGC-1	0.176085008321598	Macrophages
WT_1_TTCAGGAAGCACAAAT-1	0.0773652541287927	ILC/NK
WT_1_TTCATTGTCAGCTGAT-1	0.127781334016131	ILC/NK
WT_1_TTCCAATCAGGTGAGT-1	0.107194981436436	Macrophages
WT_1_TTCCACGTCTGGCTGG-1	0.158494430930739	ILC/NK
WT_1_TTCCGTGGTTATGGTC-1	0.0624375880168992	Macrophages
WT_1_TTCCGTGTCACGAACT-1	0.113455383433619	Macrophages
WT_1_TTCCTTCTCCGGTTCT-1	0.0748943797209064	B cells
WT_1_TTCCTTCTCGACCAAT-1	0.0405325822557931	ILC/NK
WT_1_TTCGATTAGATAGTGT-1	0.0808987325566509	Macrophages
WT_1_TTCGGTCTCTGATGGT-1	0.150774548713353	Macrophages
WT_1_TTCTAACGTCCTTAAG-1	0.130124183843298	ILC/NK
WT_1_TTCTCTCGTGTTCATG-1	0.113122519523749	Macrophages
WT_1_TTGACCCCAGCTATTG-1	0.190014082703879	Macrophages
WT_1_TTGCATTGTTCAGGTT-1	0.0261042120087057	Macrophages
WT_1_TTGCTGCCACTAGAGG-1	0.157393419536551	Macrophages
WT_1_TTGGGCGAGCCTTTGA-1	0.168237101523492	Macrophages
WT_1_TTGTGGAGTCCAAATC-1	0.131814108308795	Macrophages
WT_1_TTGTGTTCAACGACAG-1	0.0624375880168992	Macrophages
WT_1_TTGTTCAGTTATCCAG-1	0.138368966841634	Macrophages
WT_1_TTGTTCATCTTCCCAG-1	0.147663551401869	Macrophages
WT_1_TTGTTTGTCCACAGGC-1	0.149430290615798	TCell/NKT
WT_1_TTTACCACACCGGAAA-1	0.111202150812956	TCell/NKT
WT_1_TTTATGCTCACCTCAC-1	0.147906798105236	Macrophages
WT_1_TTTCATGTCCACTGGG-1	0.112943285110741	Macrophages
WT_1_TTTCCTCAGACAGCTG-1	0.12612981692485	Macrophages
WT_1_TTTGTTGTCCGATCGG-1	0.144706183587249	Macrophages
WT_2_AAACCCAAGACATGCG-1	0.0345794392523364	ILC/NK
WT_2_AAACCCATCGCCTATC-1	0.0835616438356164	Macrophages
WT_2_AAACCCATCGTTCCTG-1	0.147125848162847	ILC/NK
WT_2_AAACGAATCATGGAGG-1	0.0985149148636538	ILC/NK
WT_2_AAAGAACGTATGGAGC-1	0.102304442452951	ILC/NK
WT_2_AAAGAACGTGACTCTA-1	0.0760466009473819	Macrophages
WT_2_AAAGGATCATTGGGAG-1	0.0586352579695301	Macrophages
WT_2_AAAGGTAAGAGAGGGC-1	0.104429650492895	Macrophages
WT_2_AAAGGTAAGGGTTGCA-1	0.0666367942644988	Neutrophiles
WT_2_AAAGGTACATACAGCT-1	0.118640378952759	Macrophages
WT_2_AACAAGAAGCCATGCC-1	0.0576750736141339	Macrophages
WT_2_AACCACAAGCGGGTAT-1	0.036743054666496	Macrophages
WT_2_AACCACACACAAGTTC-1	0.144834208167968	ILC/NK
WT_2_AACCTGAAGGAACTAT-1	0.0509665855844322	TCell/NKT
WT_2_AACCTGAAGTCGCTAT-1	0.141851235437204	Macrophages
WT_2_AACCTGACACTTCCTG-1	0.171885802073998	ILC/NK
WT_2_AACGTCATCTTACCAT-1	0.0829215209320189	Macrophages
WT_2_AACTTCTCACCCTTAC-1	0.102688516195109	Macrophages
WT_2_AAGACTCTCGTCGGGT-1	0.153987965689412	ILC/NK
WT_2_AAGATAGTCTTCGTGC-1	0.154884137754449	Macrophages
WT_2_AAGCATCAGATCACTC-1	0.0534758673665344	DC/Monocytes
WT_2_AAGCATCCACTCATAG-1	0.120381513250544	Macrophages
WT_2_AAGCGTTAGAAGGGAT-1	0.0876968377928562	ILC/NK
WT_2_AAGGTAAGTACCTAGT-1	0.0514530789911663	TCell/NKT
WT_2_AATAGAGAGGTGAGAA-1	0.0596338496991422	TCell/NKT
WT_2_AATAGAGGTAGGAAAG-1	0.0428242222506721	ILC/NK
WT_2_AATGAAGGTGCCTATA-1	0.0799257457431827	DC/Monocytes
WT_2_AATGCCAAGCCAGAGT-1	0.093624375880169	Macrophages
WT_2_AATTTCCAGGTCCGAA-1	0.127550889770836	DC/Monocytes
WT_2_AATTTCCTCATTCATC-1	0.132556650876968	DC/Monocytes
WT_2_ACAACCAAGTAAGAGG-1	0.0848930994750992	Macrophages
WT_2_ACAACCATCCGCACGA-1	0.0486877480476251	Macrophages
WT_2_ACAAGCTAGAAGCTGC-1	0.0663423377288439	ILC/NK
WT_2_ACAAGCTCACACACTA-1	0.165023684547433	Neutrophiles
WT_2_ACACCAAAGGAGAGTA-1	0.045141467161695	Macrophages
WT_2_ACACCAAGTTCCGGTG-1	0.0412367174497504	Macrophages
WT_2_ACACGCGCAATGCAGG-1	0.0933299193445142	DC/Monocytes
WT_2_ACATTTCCATCCTGTC-1	0.177723722954807	Macrophages
WT_2_ACATTTCGTGCTGATT-1	0.056894123671745	B cells
WT_2_ACCAAACTCCTCAGAA-1	0.108577646908206	DC/Monocytes
WT_2_ACCATTTCAGACCATT-1	0.0570861605428242	ILC/NK
WT_2_ACCATTTTCTTCTGGC-1	0.0698502112405582	Macrophages
WT_2_ACCCAAAAGCTGTGCC-1	0.0884265779029574	TCell/NKT
WT_2_ACCCAAAAGTTGCTGT-1	0.0955831519651773	Macrophages
WT_2_ACCCTCAAGTTACGAA-1	0.106990142107285	ILC/NK
WT_2_ACCCTTGAGTCATCGT-1	0.221264882857509	DC/Monocytes
WT_2_ACCCTTGTCTACTCAT-1	0.114402765330944	Macrophages
WT_2_ACCGTTCAGTGTAGAT-1	0.131545256689284	DC/Monocytes
WT_2_ACCGTTCTCTTGCAGA-1	0.0681986941492767	Macrophages
WT_2_ACCTACCGTAGCGATG-1	0.155511458199974	Macrophages
WT_2_ACCTGTCAGCAACCAG-1	0.0997055434643452	DC/Monocytes
WT_2_ACCTGTCGTTTGTGGT-1	0.10768147484317	DC/Monocytes
WT_2_ACGGGTCGTGTACAGG-1	0.121418512354372	Macrophages
WT_2_ACGGTTACAGAAGCTG-1	0.0835104340033286	Macrophages
WT_2_ACGTAACCATCACAGT-1	0.100294456535655	Macrophages
WT_2_ACGTAACTCTTCCGTG-1	0.123338881065165	Macrophages
WT_2_ACGTACACATCGATCA-1	0.0991934451414672	ILC/NK
WT_2_ACGTAGTCAGTTGTTG-1	0.0883497631545257	B cells
WT_2_ACTATTCTCGTAGGAG-1	0.0393163487389579	ILC/NK
WT_2_ACTGATGCATGCCGGT-1	0.0546280885930099	ILC/NK
WT_2_ACTGCAAAGGATTCCT-1	0.00430162591217514	Macrophages
WT_2_ACTGCAAAGTGCCAGA-1	0.0875688132121367	DC/Monocytes
WT_2_ACTGCAACATAACTCG-1	0.0239662015106901	Macrophages
WT_2_ACTTATCGTCCACAGC-1	0.0474971194469338	Macrophages
WT_2_ACTTCGCTCGATTCCC-1	0.0298041223914992	ILC/NK
WT_2_ACTTTGTAGCTCATAC-1	0.0721162463192933	Macrophages
WT_2_ACTTTGTAGGGAGTTC-1	0.104903341441557	TCell/NKT
WT_2_ACTTTGTGTGGTATGG-1	0.225668928434259	Macrophages
WT_2_AGAACAAAGGATCATA-1	0.121802586096531	Macrophages
WT_2_AGAACAACACAAGCAG-1	0.0899500704135194	Macrophages
WT_2_AGAACCTAGATAGTCA-1	0.0376520291896044	Macrophages
WT_2_AGAAGCGGTACCAGAG-1	0.0431826910766867	Macrophages
WT_2_AGAAGTAAGCCAACCC-1	0.108334400204839	DC/Monocytes
WT_2_AGACAAACAGTTAGAA-1	0.137242350531302	ILC/NK
WT_2_AGACAGGCAACCAACT-1	0.0582767891435156	ILC/NK
WT_2_AGACCATCAATTGCCA-1	0.105914735629241	Neutrophiles
WT_2_AGACCATCACGCAGTC-1	0.0391115094098067	Macrophages
WT_2_AGACCCGAGGTCGACA-1	0.124439892459352	ILC/NK
WT_2_AGAGCAGTCGCGAAGA-1	0.0893227499679939	Macrophages
WT_2_AGAGCCCCAACTTGCA-1	0.0859172961208552	Macrophages
WT_2_AGATAGAGTACTGTTG-1	0.138701830751504	ILC/NK
WT_2_AGATCCAAGCTGTCCG-1	0.154679298425298	Macrophages
WT_2_AGATCGTGTGCATCTA-1	0.155204199206248	Macrophages
WT_2_AGCATCATCGAGCCTG-1	0.118806810907694	Macrophages
WT_2_AGCCACGAGCGACATG-1	0.0638842657790296	DC/Monocytes
WT_2_AGCCACGGTATAATGG-1	0.0498783766483165	Macrophages
WT_2_AGCCAGCCAGTCGTTA-1	0.0294072461912687	Macrophages
WT_2_AGCGTATCACGCTGTG-1	0.032146972218666	Macrophages
WT_2_AGCGTATCAGGACAGT-1	0.106478043784407	DC/Monocytes
WT_2_AGCTCAAAGCAAGGAA-1	0.102048393291512	Macrophages
WT_2_AGCTCAAGTGAGACGT-1	0.0325950582511842	Macrophages
WT_2_AGCTTCCCATTCCTCG-1	0.0286903085392395	Macrophages
WT_2_AGGAAATGTAACAGTA-1	0.137395980028165	Macrophages
WT_2_AGGAATACAAGAGGTC-1	0.18660862885674	Neutrophiles
WT_2_AGGACGACAGAGACTG-1	0.119600563308155	Macrophages
WT_2_AGGACGATCTTACGGA-1	0.0712328767123288	Macrophages
WT_2_AGGACTTGTTGAAGTA-1	0.160158750480092	DC/Monocytes
WT_2_AGGATCTCACAACGTT-1	0.0732556650876968	Macrophages
WT_2_AGGCCACCACAACATC-1	0.0849699142235309	Macrophages
WT_2_AGGGAGTAGCTCGGCT-1	0.0209448214057099	Macrophages
WT_2_AGGGAGTGTAGACTGG-1	0.129394443733197	Macrophages
WT_2_AGGGAGTGTCCGTACG-1	0.111112533606452	Macrophages
WT_2_AGGGAGTGTCGTTGCG-1	0.0670336704647292	Macrophages
WT_2_AGGGAGTTCTCATTGT-1	0.0928818333119959	Macrophages
WT_2_AGGGCCTCAATGGCAG-1	0.14543592369735	Macrophages
WT_2_AGGGCCTGTATGCGGA-1	0.0802073998207656	Macrophages
WT_2_AGGGTGACAGGTTACT-1	0.137114325950583	Macrophages
WT_2_AGGGTTTAGCCTGTGC-1	0.130636282166176	Macrophages
WT_2_AGGTCTACAGAAGTTA-1	0.0491742414543592	Macrophages
WT_2_AGGTCTAGTCGTGTTA-1	0.013276149020612	ILC/NK
WT_2_AGTACTGGTTGCTGAT-1	0.145551145819997	Macrophages
WT_2_AGTAGTCAGCGCCATC-1	0.090039687620023	ILC/NK
WT_2_AGTAGTCTCCACAGGC-1	0.0437972090641403	Macrophages
WT_2_AGTCAACGTTGGGAAC-1	0.118896428114198	Macrophages
WT_2_AGTCACAAGCCTCAAT-1	0.049750352067597	Macrophages
WT_2_AGTCACAAGGACTGGT-1	0.116553578287031	Macrophages
WT_2_AGTCTCCTCCATCTAT-1	0.124183843297913	DC/Monocytes
WT_2_AGTGTTGAGGCTCTAT-1	0.0384841889642811	Macrophages
WT_2_AGTTCGACAAGTACCT-1	0.113839457175778	Macrophages
WT_2_ATACCTTCAAGAGTAT-1	0.11785942901037	DC/Monocytes
WT_2_ATACTTCAGTCTCGTA-1	0.121853795928818	DC/Monocytes
WT_2_ATAGACCTCATGTCAG-1	0.0866086288567405	Macrophages
WT_2_ATAGAGACAAACTGCT-1	0.0750352067596979	Macrophages
WT_2_ATAGGCTCAGCGTGCT-1	0.129624887978492	Macrophages
WT_2_ATAGGCTTCCTTCTAA-1	0.110101139418768	DC/Monocytes
WT_2_ATATCCTTCGAAACAA-1	0.14241454359237	Macrophages
WT_2_ATATCCTTCGAGATAA-1	0.0898220458327999	DC/Monocytes
WT_2_ATCACGAAGGCCGCTT-1	0.0564844450134426	TCell/NKT
WT_2_ATCACGACACACAGAG-1	0.117257713480988	Neutrophiles
WT_2_ATCACTTAGTATGAGT-1	0.11063884265779	ILC/NK
WT_2_ATCACTTTCGTTAGTG-1	0.0719242094482141	ILC/NK
WT_2_ATCATTCTCAGAGCAG-1	0.145039047497119	ILC/NK
WT_2_ATCCATTCATGAATCC-1	0.173511714249136	Macrophages
WT_2_ATCCCTGTCCTTTGAT-1	0.119779797721162	DC/Monocytes
WT_2_ATCCGTCGTCCAAATC-1	0.116566380745103	Macrophages
WT_2_ATCCGTCGTGGAATGC-1	0.0357700678530278	ILC/NK
WT_2_ATCCTATGTCGAACGA-1	0.128754320829599	Macrophages
WT_2_ATCGATGCATCGTCCT-1	0.0583151965177314	Macrophages
WT_2_ATGAAAGGTTCGGCCA-1	0.155229804122392	Neutrophiles
WT_2_ATGAGGGTCTTTCCGG-1	0.0561899884777877	Macrophages
WT_2_ATGAGTCGTATGAAAC-1	0.159941108692869	Neutrophiles
WT_2_ATGCGATCAAATAGCA-1	0.143810011522212	Macrophages
WT_2_ATGCGATCAGACCCGT-1	0.153424657534247	Macrophages
WT_2_ATGCGATTCCGACAGC-1	0.0476379464857253	Macrophages
WT_2_ATGGAGGAGGCTCTCG-1	0.0516451158622456	Macrophages
WT_2_ATGGAGGCACGGTGTC-1	0.0151197029829727	ILC/NK
WT_2_ATGGATCAGTTTGAGA-1	0.113480988349763	DC/Monocytes
WT_2_ATGGATCGTCCAACGC-1	0.125553706311612	Macrophages
WT_2_ATGGGAGAGCCTTTGA-1	0.0898988605812316	DC/Monocytes
WT_2_ATGGGAGCACAGTCGC-1	0.233004736909487	Neutrophiles
WT_2_ATGGGTTCAAGGCCTC-1	0.0858404813724235	Macrophages
WT_2_ATTACCTAGCGATTCT-1	0.0456407630265011	Macrophages
WT_2_ATTACCTCAATTGTGC-1	0.100844962232749	DC/Monocytes
WT_2_ATTATCCAGAGATGCC-1	0.143630777109205	Macrophages
WT_2_ATTCATCTCTGGGCAC-1	0.111855076174626	Macrophages
WT_2_ATTCCCGAGGTTCTTG-1	0.139021892203303	DC/Monocytes
WT_2_ATTCCCGCAAGATGTA-1	0.053834336192549	ILC/NK
WT_2_ATTCCTAAGTAGCAAT-1	0.129381641275125	DC/Monocytes
WT_2_ATTCTTGCAACCGTGC-1	0.0283574446293688	Macrophages
WT_2_ATTGGGTCAGACCAGA-1	0.126040199718346	DC/Monocytes
WT_2_ATTGTTCCATGGAACG-1	0.0875304058379209	ILC/NK
WT_2_ATTGTTCGTCGTTATG-1	0.0873127640506977	Macrophages
WT_2_ATTTACCGTCCATCTC-1	0.0815388554602484	Macrophages
WT_2_CAAAGAATCCACCTGT-1	0.0419920624759954	Macrophages
WT_2_CAACCTCAGGTAAGAG-1	0.160811675841762	Macrophages
WT_2_CAACGATTCTGTCCCA-1	0.0438100115222123	ILC/NK
WT_2_CAACGGCCAGGTGACA-1	0.10558187171937	Macrophages
WT_2_CAATCGACAACAGCTT-1	0.0749327870951223	Macrophages
WT_2_CAATGACAGCGGACAT-1	0.0290103699910383	ILC/NK
WT_2_CACAACAGTGAATGAT-1	0.0141467161695045	Macrophages
WT_2_CACACAAGTCACCACG-1	0.0562411983100755	ILC/NK
WT_2_CACAGATCATGATCTG-1	0.158263986685444	DC/Monocytes
WT_2_CACAGGCCATGTGTCA-1	0.0442580975547305	Macrophages
WT_2_CACAGGCTCTTCCGTG-1	0.0561643835616438	ILC/NK
WT_2_CACGAATTCCGACATA-1	0.129432851107413	ILC/NK
WT_2_CACGTGGAGGTCGTGA-1	0.120624759953911	Macrophages
WT_2_CACGTGGTCCAAGGGA-1	0.129240814236333	Macrophages
WT_2_CACTAAGGTCAGTCGC-1	0.147765971066445	DC/Monocytes
WT_2_CACTGGGAGATGCGAC-1	0.101561899884778	ILC/NK
WT_2_CACTGGGTCAGCTAGT-1	0.106593265907054	Macrophages
WT_2_CACTGTCCATCGCTCT-1	0.0878760722058635	DC/Monocytes
WT_2_CACTTCGCACCGGTCA-1	0.0182307002944565	Macrophages
WT_2_CACTTCGCACTTGACA-1	0.0879272820381513	Macrophages
WT_2_CACTTCGTCATTGGTG-1	0.075777749327871	Macrophages
WT_2_CAGATCAGTGCCCTTT-1	0.107771092049674	DC/Monocytes
WT_2_CAGATTGAGCTCCGAC-1	0.183510434003329	ILC/NK
WT_2_CAGATTGCAACAAAGT-1	0.0975291255921137	DC/Monocytes
WT_2_CAGATTGGTCAGGTGA-1	0.0389450774548713	Macrophages
WT_2_CAGCACGAGTACTGTC-1	0.0419664575598515	Macrophages
WT_2_CAGCGTGTCCGAGAAG-1	0.0369350915375752	Macrophages
WT_2_CAGGTATTCTACCACC-1	0.121674561515811	Neutrophiles
WT_2_CAGTGCGAGAGGTATT-1	0.0126872359493023	Macrophages
WT_2_CAGTGCGAGGGTGAGG-1	0.0241326334656254	Macrophages
WT_2_CAGTTCCAGCTTCGTA-1	0.149391883241582	Macrophages
WT_2_CAGTTCCGTAGCGTCC-1	0.135731660478812	ILC/NK
WT_2_CATAAGCAGTAGAATC-1	0.0536422993214697	TCell/NKT
WT_2_CATAAGCGTCGACTTA-1	0.0503776725131225	Macrophages
WT_2_CATAAGCGTGTCCAAT-1	0.0852387658430419	DC/Monocytes
WT_2_CATACCCAGTCTTCGA-1	0.055869927025989	Macrophages
WT_2_CATACCCTCATTACGG-1	0.0462296760978108	Macrophages
WT_2_CATACTTAGTGAGGTC-1	0.112085520419921	ILC/NK
WT_2_CATCCGTAGTATGTAG-1	0.0878248623735757	DC/Monocytes
WT_2_CATCCGTGTCACGACC-1	0.122775572909999	Macrophages
WT_2_CATCCGTGTTTCACAG-1	0.029330431442837	Macrophages
WT_2_CATCCGTTCATTCACT-1	0.0410318781205992	Macrophages
WT_2_CATCGCTCAAACACCT-1	0.0294200486493407	ILC/NK
WT_2_CATCGCTCAGCTCATA-1	0.13223658942517	ILC/NK
WT_2_CATCGGGAGGTAATCA-1	0.0425553706311612	Macrophages
WT_2_CATGCAATCGATTGGT-1	0.0401741134297785	Macrophages
WT_2_CATGCCTAGGTGGGTT-1	0.0681986941492767	Macrophages
WT_2_CATGCGGGTGACTGTT-1	0.0490462168736397	Macrophages
WT_2_CATGCGGGTTTCGTAG-1	0.123172449110229	Macrophages
WT_2_CATGCTCAGAGTTGAT-1	0.082908718473947	DC/Monocytes
WT_2_CATGGTAAGGCCTTCG-1	0.125208039943669	Macrophages
WT_2_CATTCATGTTACACAC-1	0.130085776469082	DC/Monocytes
WT_2_CATTCTACAGGCTATT-1	0.0629240814236333	Macrophages
WT_2_CATTTCACACTGCGAC-1	0.0623223658942517	Macrophages
WT_2_CCAATGACAGCAATTC-1	0.10163871463321	DC/Monocytes
WT_2_CCAATTTTCGACATAC-1	0.105364229932147	Macrophages
WT_2_CCACAAACAGTGGTGA-1	0.0966585584432211	ILC/NK
WT_2_CCCAACTCATGTGCTA-1	0.0723466905645884	Macrophages
WT_2_CCCATTGCAGTTTCGA-1	0.072961208552042	Macrophages
WT_2_CCCATTGTCCACTGAA-1	0.113314556394828	Macrophages
WT_2_CCCGAAGCATACCAGT-1	0.127384457815901	Macrophages
WT_2_CCCTGATCACAGTGTT-1	0.213737037511202	DC/Monocytes
WT_2_CCCTGATTCTATCACT-1	0.0571629752912559	Macrophages
WT_2_CCGATGGGTCCTGAAT-1	0.144270900012802	Macrophages
WT_2_CCGGACAAGGTAATCA-1	0.075764946869799	Macrophages
WT_2_CCGGGTAGTGCTCTTC-1	0.070656766099091	Macrophages
WT_2_CCGGTAGAGACCACGA-1	0.0535398796568941	Macrophages
WT_2_CCGGTAGGTTTCGGCG-1	0.0882089361157342	Macrophages
WT_2_CCGGTAGTCTTTACAC-1	0.133990526181027	ILC/NK
WT_2_CCGGTGATCGTGTCAA-1	0.02652669312508	Macrophages
WT_2_CCGTAGGTCCTCACTG-1	0.12488797849187	TCell/NKT
WT_2_CCTACGTGTAACATGA-1	0.140852643707592	Neutrophiles
WT_2_CCTATCGCAAATGAGT-1	0.10111381385226	ILC/NK
WT_2_CCTCAACGTACGAAAT-1	0.142337728843938	DC/Monocytes
WT_2_CCTCAACGTCTTTATC-1	0.0625912175137626	Macrophages
WT_2_CCTCACATCAGCGGAA-1	0.182178978363846	DC/Monocytes
WT_2_CCTCAGTAGCTAGAAT-1	0.205146588144924	Neutrophiles
WT_2_CCTCCTCCAACTAGAA-1	0.1031494046857	Macrophages
WT_2_CCTCTAGGTCACTGAT-1	0.108039943669184	Macrophages
WT_2_CCTCTCCTCTACTGCC-1	0.0447701958776085	ILC/NK
WT_2_CCTGCATTCCCTCGAT-1	0.212443989245935	Neutrophiles
WT_2_CCTGTTGCAAAGAACT-1	0.0460760466009474	B cells
WT_2_CCTTCAGAGTCACTAC-1	0.077032390218922	ILC/NK
WT_2_CCTTTGGAGTAGCTCT-1	0.139751632313404	Neutrophiles
WT_2_CGAAGTTGTCTTCGAA-1	0.11070285494815	Macrophages
WT_2_CGAAGTTTCGCGTCGA-1	0.0703623095634362	B cells
WT_2_CGAATTGGTCACCGAC-1	0.0141083087952887	Macrophages
WT_2_CGAGAAGAGGTTCCGC-1	0.0530917936243759	Macrophages
WT_2_CGAGAAGGTTAAGAAC-1	0.135987709640251	ILC/NK
WT_2_CGAGGCTAGGACGCTA-1	0.0488029701702727	Macrophages
WT_2_CGAGTGCAGGGAGTTC-1	0.0343233900908975	Neutrophiles
WT_2_CGATGGCAGCGCCTAC-1	0.0758289591601587	TCell/NKT
WT_2_CGCAGGTAGTGTACAA-1	0.0791575982588657	Macrophages
WT_2_CGCCAGATCACCTTGC-1	0.0913071309691461	Neutrophiles
WT_2_CGCCATTCAGAGGAAA-1	0.116681602867751	Neutrophiles
WT_2_CGCCATTCAGGTGTTT-1	0.189425169632569	Neutrophiles
WT_2_CGCCATTGTCGAACAG-1	0.0964921264882858	Neutrophiles
WT_2_CGGCAGTAGGAATCGC-1	0.175457687876072	Neutrophiles
WT_2_CGGCAGTGTTCCAAAC-1	0.0983100755345026	Macrophages
WT_2_CGGGCATGTGTGTTTG-1	0.0504288823454103	Macrophages
WT_2_CGGGCATTCAACTGAC-1	0.160542824222251	Neutrophiles
WT_2_CGGGTGTTCGCCTCTA-1	0.132185379592882	DC/Monocytes
WT_2_CGTAAGTCAATCTCGA-1	0.0980668288311356	Macrophages
WT_2_CGTAATGTCTAGCAAC-1	0.139994879016771	DC/Monocytes
WT_2_CGTAGTATCGCCAATA-1	0.127397260273973	DC/Monocytes
WT_2_CGTGCTTTCGACGAGA-1	0.030610677250032	Macrophages
WT_2_CGTTCTGTCAGTGTTG-1	0.0397772372295481	ILC/NK
WT_2_CTAACCCGTCGTGATT-1	0.120855204199206	Macrophages
WT_2_CTAACTTCATGGCTAT-1	0.0766483164767635	B cells
WT_2_CTACAGACACGTAGTT-1	0.0953271028037383	Macrophages
WT_2_CTACCCAAGAAGTCCG-1	0.147215465369351	DC/Monocytes
WT_2_CTACCCAGTACGATTC-1	0.130981948534119	TCell/NKT
WT_2_CTACGGGCAGGTGTTT-1	0.102982972730764	Macrophages
WT_2_CTACGGGGTAGACGTG-1	0.0637434387402381	B cells
WT_2_CTACGGGTCACACGAT-1	0.0934579439252336	Macrophages
WT_2_CTACTATCAGCAGTCC-1	0.157803098194853	DC/Monocytes
WT_2_CTATAGGTCTGAGCAT-1	0.136973498911791	Macrophages
WT_2_CTATCTAGTACTGGGA-1	0.0753680706695686	ILC/NK
WT_2_CTCACTGAGTCACGCC-1	0.0129688900268852	Macrophages
WT_2_CTCACTGCAGGTCAGA-1	0.0690052490078095	ILC/NK
WT_2_CTCAGAAAGGTCACAG-1	0.05101779541672	Macrophages
WT_2_CTCAGAATCGGTATGT-1	0.147253872743567	Macrophages
WT_2_CTCATCGAGATAGGGA-1	0.100243246703367	Macrophages
WT_2_CTCCACAGTCCGGATC-1	0.023479708103956	Macrophages
WT_2_CTCCATGCAAGTGGAC-1	0.132403021380105	DC/Monocytes
WT_2_CTCCCAAAGAGTTGCG-1	0.175956983740878	Macrophages
WT_2_CTCGAGGCAACATCGT-1	0.038010498015619	DC/Monocytes
WT_2_CTCTCAGTCATATGGC-1	0.0915375752144412	DC/Monocytes
WT_2_CTCTCGATCTCAGGCG-1	0.149353475867367	Neutrophiles
WT_2_CTCTGGTCAAGACGAC-1	0.0706823710152349	Macrophages
WT_2_CTGAGGCCAGGTACGA-1	0.0500576110613238	Macrophages
WT_2_CTGAGGCGTACCCGAC-1	0.0852771732172577	Macrophages
WT_2_CTGATCCAGCGACTTT-1	0.0717833824094226	Macrophages
WT_2_CTGCGAGGTGTCTTCC-1	0.103776725131225	Macrophages
WT_2_CTGCTCAAGCTCGACC-1	0.156343617974651	Macrophages
WT_2_CTGGCAGTCATCCTAT-1	0.177634105748304	Neutrophiles
WT_2_CTGGTCTAGCAGCCTC-1	0.105325822557931	DC/Monocytes
WT_2_CTGGTCTTCACCACAA-1	0.164421969018051	Macrophages
WT_2_CTGTAGACAATGCAAA-1	0.0725259249775957	Macrophages
WT_2_CTGTAGACAGGCGAAT-1	0.063256945333504	Macrophages
WT_2_CTGTATTCAGCTTTCC-1	0.0441172705159391	Macrophages
WT_2_CTGTATTGTCGTCAGC-1	0.126808347202663	ILC/NK
WT_2_CTGTCGTCACGCTATA-1	0.0519395723979004	B cells
WT_2_CTGTGGGCAAACAGGC-1	0.033427218025861	Macrophages
WT_2_CTGTGGGCATTGGCAT-1	0.0965433363205735	B cells
WT_2_CTTAGGAGTGCTCCGA-1	0.0935091537575214	Macrophages
WT_2_CTTCCTTAGTGGGAAA-1	0.0552810139546793	TCell/NKT
WT_2_CTTCGGTGTCAAAGAT-1	0.115862245551146	Macrophages
WT_2_CTTGAGACAGGTGGAT-1	0.127192420944821	DC/Monocytes
WT_2_CTTGATTAGTAGTCAA-1	0.0520803994366918	Macrophages
WT_2_CTTTCAACAGATGCGA-1	0.160978107796697	DC/Monocytes
WT_2_GAAACCTCACATGACT-1	0.16119574958392	Macrophages
WT_2_GAACTGTGTGTCATGT-1	0.0435283574446294	Macrophages
WT_2_GAAGAATAGGTTCTAC-1	0.0745999231852516	B cells
WT_2_GAAGAATGTGTATCCA-1	0.116822429906542	Macrophages
WT_2_GAAGAATTCCACACCT-1	0.0495455127384458	ILC/NK
WT_2_GAAGCCCCATTGGATC-1	0.0521060043528357	B cells
WT_2_GAAGCCCGTGTGTACT-1	0.0784790679810524	DC/Monocytes
WT_2_GAAGGACAGTCACGAG-1	0.072449110229164	Macrophages
WT_2_GAAGGGTCAGTCGAGA-1	0.0345538343361926	B cells
WT_2_GAAGTAAAGCGCAATG-1	0.0399820765586993	ILC/NK
WT_2_GAAGTAACAGAGAGGG-1	0.0644347714761234	Macrophages
WT_2_GACAGCCTCGATTTCT-1	0.18824734348995	Neutrophiles
WT_2_GACCTTCAGGGTTGCA-1	0.109140955063372	Macrophages
WT_2_GACTCAACACGCTATA-1	0.0499807963128921	Macrophages
WT_2_GACTCAAGTAGGCTGA-1	0.0154653693509154	Macrophages
WT_2_GACTGATGTAGGAGGG-1	0.0881833311995903	TCell/NKT
WT_2_GAGACCCCACACCTTC-1	0.0852387658430419	TCell/NKT
WT_2_GAGACTTAGAGGACTC-1	0.078581487645628	Macrophages
WT_2_GAGCCTGCATACTGTG-1	0.107271796184867	Macrophages
WT_2_GAGCTGCCACGATTCA-1	0.0487645627960568	Macrophages
WT_2_GAGGCAATCTGCTGAA-1	0.0969146076046601	Macrophages
WT_2_GAGGCCTCAAGTCATC-1	0.0588400972986813	Macrophages
WT_2_GAGGCCTTCACATACG-1	0.0400204839329151	Macrophages
WT_2_GAGGGTACAAAGGGTC-1	0.103354244014851	TCell/NKT
WT_2_GAGGGTACACGACTAT-1	0.13105876328255	Macrophages
WT_2_GAGGGTATCAGGACAG-1	0.0497247471514531	Macrophages
WT_2_GAGTCATCATCCTTCG-1	0.0847138650620919	DC/Monocytes
WT_2_GAGTCATGTGTAACGG-1	0.123646140058891	ILC/NK
WT_2_GAGTCATTCTTTGGAG-1	0.0724107028549481	Macrophages
WT_2_GAGTCTACAGTTAAAG-1	0.0591217513762642	ILC/NK
WT_2_GAGTGAGAGATGGCAC-1	0.0889642811419793	Macrophages
WT_2_GAGTGTTAGAGAGGTA-1	0.0382921520932019	Macrophages
WT_2_GAGTGTTCATGCCGAC-1	0.134220970426322	DC/Monocytes
WT_2_GAGTTTGGTATTCTCT-1	0.0702214825246447	Macrophages
WT_2_GATAGAAGTAGATCGG-1	0.0829599283062348	Macrophages
WT_2_GATAGAAGTCTGATCA-1	0.0592753808731276	Macrophages
WT_2_GATAGCTTCAACCTTT-1	0.0424529509665856	Macrophages
WT_2_GATAGCTTCCCGAGGT-1	0.0772116246319293	Macrophages
WT_2_GATCAGTGTACGAGTG-1	0.0457559851491486	B cells
WT_2_GATCATGTCTCTCCGA-1	0.121956215593394	DC/Monocytes
WT_2_GATCCCTAGTAACAGT-1	0.0684291383945718	DC/Monocytes
WT_2_GATGACTCACCGTGAC-1	0.131673281270004	Macrophages
WT_2_GATGACTTCAAGCGTT-1	0.120535142747408	Macrophages
WT_2_GATGAGGGTCCGGCAT-1	0.0872743566764819	DC/Monocytes
WT_2_GATGATCAGAAACCCG-1	0.15567789015491	DC/Monocytes
WT_2_GATGATCCATCGTGCG-1	0.0500448086032518	Macrophages
WT_2_GATGATCTCTCAGAAC-1	0.160325182435028	Neutrophiles
WT_2_GATGTTGGTACTAAGA-1	0.104967353731917	Macrophages
WT_2_GATTCGAGTCAAAGCG-1	0.155383433619255	DC/Monocytes
WT_2_GATTCTTCAAGTGGCA-1	0.109985917296121	ILC/NK
WT_2_GATTCTTTCCCTGGTT-1	0.107502240430163	Macrophages
WT_2_GATTGGTTCGGAGCAA-1	0.117411342977852	Macrophages
WT_2_GCAACATCACGGTCTG-1	0.107476635514019	ILC/NK
WT_2_GCAACCGTCGGTTGTA-1	0.166867238509794	Neutrophiles
WT_2_GCACATAGTCTAATCG-1	0.0589425169632569	Macrophages
WT_2_GCACGGTAGTGGACGT-1	0.0427346050441685	Macrophages
WT_2_GCACGGTCAGAAGCGT-1	0.0249007809499424	Macrophages
WT_2_GCACGGTCAGTTCCAA-1	0.0153373447701959	Macrophages
WT_2_GCACTAAGTAACGCGA-1	0.0779925745743183	ILC/NK
WT_2_GCAGCTGAGTGGGAAA-1	0.0981180386634234	Neutrophiles
WT_2_GCAGCTGCAACGTATC-1	0.132671872999616	ILC/NK
WT_2_GCAGTTAGTATTCCTT-1	0.127243630777109	Neutrophiles
WT_2_GCATCGGGTCTGTAAC-1	0.0749839969274101	Macrophages
WT_2_GCCAGGTAGCGAATGC-1	0.127346050441685	ILC/NK
WT_2_GCCAGGTGTGGACTGA-1	0.178235821277685	Macrophages
WT_2_GCCATTCCACGCGTGT-1	0.104685699654334	Macrophages
WT_2_GCCCAGAAGGACCCAA-1	0.191473562924081	Macrophages
WT_2_GCCCGAATCACTACTT-1	0.0942260914095506	DC/Monocytes
WT_2_GCCTGTTAGGGATGTC-1	0.123748559723467	ILC/NK
WT_2_GCGGAAAAGCGAAACC-1	0.0590961464601203	Macrophages
WT_2_GCGGAAACACAGACGA-1	0.129957751888363	Neutrophiles
WT_2_GCGGATCGTACGGATG-1	0.0531302009985917	Macrophages
WT_2_GCGTTTCAGAGTCGAC-1	0.135667648188452	Macrophages
WT_2_GCGTTTCTCGTAGCCG-1	0.0398156446037639	Macrophages
WT_2_GCTACAACAAAGAGTT-1	0.147945205479452	ILC/NK
WT_2_GCTCAAACAAAGGGCT-1	0.14957111765459	Macrophages
WT_2_GCTCAAACATCTGGGC-1	0.172833183971322	Macrophages
WT_2_GCTCAAAGTGACACGA-1	0.120778389450775	ILC/NK
WT_2_GCTGAATAGACCTCAT-1	0.0776725131225195	Macrophages
WT_2_GCTGAATCATCCTGTC-1	0.0849699142235309	DC/Monocytes
WT_2_GCTGAATGTCCGGATC-1	0.132531045960824	ILC/NK
WT_2_GCTGGGTTCACCTCTG-1	0.186557419024453	ILC/NK
WT_2_GCTTGGGAGCACTAGG-1	0.138036102931763	Macrophages
WT_2_GCTTGGGCAGGACTAG-1	0.144987837664832	Neutrophiles
WT_2_GCTTGGGCATTCAGCA-1	0.071937011906286	DC/Monocytes
WT_2_GGAATGGTCGATACTG-1	0.186903085392395	DC/Monocytes
WT_2_GGACGTCCACGTACAT-1	0.043617974651133	Macrophages
WT_2_GGACGTCTCTGAGAGG-1	0.0361029317628985	Macrophages
WT_2_GGAGATGCAACGCATT-1	0.0706823710152349	Macrophages
WT_2_GGAGGATAGATCACCT-1	0.16927410062732	ILC/NK
WT_2_GGCGTCATCTGGTTGA-1	0.0164639610805275	ILC/NK
WT_2_GGCTTTCAGCTGGTGA-1	0.0972858788887466	ILC/NK
WT_2_GGGACAAGTCCTACGG-1	0.122314684419409	ILC/NK
WT_2_GGGACAATCAGAGTTC-1	0.153987965689412	Neutrophiles
WT_2_GGGACCTGTCATAGTC-1	0.0556522852387658	Macrophages
WT_2_GGGAGATTCCTCCACA-1	0.110882089361157	Macrophages
WT_2_GGGAGTATCAAGAGGC-1	0.11286647036231	ILC/NK
WT_2_GGGATGAAGTCACGAG-1	0.138496991422353	Macrophages
WT_2_GGGCCATTCGGCTGGT-1	0.0405197797977212	Macrophages
WT_2_GGGTAGACACTAGAGG-1	0.0629240814236333	Macrophages
WT_2_GGGTATTAGATGCTGG-1	0.0855076174625528	Macrophages
WT_2_GGGTCTGAGATGTTGA-1	0.0538855460248368	Macrophages
WT_2_GGGTGTCCATGTGCTA-1	0.0898604532070157	Macrophages
WT_2_GGGTGTCTCATTGCCC-1	0.0977467673793368	Macrophages
WT_2_GGGTTATAGTAGTCAA-1	0.0658814492382537	Macrophages
WT_2_GGGTTATCACCAGCGT-1	0.100678530277813	ILC/NK
WT_2_GGGTTATTCGACGATT-1	0.0356164383561644	Macrophages
WT_2_GGGTTTACATGACGGA-1	0.036999103827935	Macrophages
WT_2_GGTAATCGTTCCGCTT-1	0.123454103187812	Macrophages
WT_2_GGTAGAGGTCTCAGGC-1	0.180412239149917	Macrophages
WT_2_GGTCACGCACGACTAT-1	0.0350403277429266	Macrophages
WT_2_GGTGGCTCATCCGCGA-1	0.163180130585072	ILC/NK
WT_2_GGTGTCGAGCGGGTAT-1	0.0726283446421713	B cells
WT_2_GGTGTCGAGTGTTGTC-1	0.0464857252592498	Macrophages
WT_2_GGTGTTATCGCGGACT-1	0.149673537319165	Macrophages
WT_2_GGTTAACAGCCTGTCG-1	0.0511586224555115	B cells
WT_2_GGTTCTCCATCGTGCG-1	0.0410958904109589	Macrophages
WT_2_GTAACACAGGGAGGCA-1	0.109857892715401	Macrophages
WT_2_GTAACACAGGTAAGGA-1	0.128754320829599	Macrophages
WT_2_GTAATCGCATATGGCT-1	0.0653437459992319	Macrophages
WT_2_GTACAACGTGTTGCCG-1	0.0384201766739214	ILC/NK
WT_2_GTACAACTCAGTGCGC-1	0.169376520291896	DC/Monocytes
WT_2_GTACAGTGTGCGAACA-1	0.167136090129305	Neutrophiles
WT_2_GTAGAAACAACTCATG-1	0.0582767891435156	Macrophages
WT_2_GTAGAGGGTTGCGGAA-1	0.0310587632825503	Macrophages
WT_2_GTAGAGGTCAAGCCGC-1	0.0914991678402253	ILC/NK
WT_2_GTAGATCGTAACATAG-1	0.147561131737294	Neutrophiles
WT_2_GTAGCTACATTGACTG-1	0.0877096402509282	DC/Monocytes
WT_2_GTAGCTAGTGACGCCT-1	0.101753936755857	Macrophages
WT_2_GTAGGAGGTGAAGCTG-1	0.143016259121751	DC/Monocytes
WT_2_GTAGGTTCATGACAGG-1	0.0705543464345154	Macrophages
WT_2_GTAGTACGTCGTACTA-1	0.0895787991294329	Macrophages
WT_2_GTATTTCAGTCTAACC-1	0.0315836640635002	ILC/NK
WT_2_GTCACGGGTAATGCTC-1	0.195672769171681	Neutrophiles
WT_2_GTCATCCAGTGCAAAT-1	0.0706823710152349	Macrophages
WT_2_GTCATGACACCGTGGT-1	0.11168864421969	ILC/NK
WT_2_GTCATTTGTGATGGCA-1	0.0314172321085648	Macrophages
WT_2_GTCCACTAGGTTCAGG-1	0.0717833824094226	Macrophages
WT_2_GTCCACTCAGACACAG-1	0.124695941620791	Macrophages
WT_2_GTCCACTTCACAGAGG-1	0.150006401229036	Macrophages
WT_2_GTCCCATCAACCTAAC-1	0.146332095762386	ILC/NK
WT_2_GTCGCGAGTCGAGTTT-1	0.163679426449878	Macrophages
WT_2_GTCGCGATCGAAGCCC-1	0.13886826270644	Macrophages
WT_2_GTCGTAACACTACCCT-1	0.0428242222506721	ILC/NK
WT_2_GTCGTAATCAAATGCC-1	0.0165407758289592	B cells
WT_2_GTCTACCCATACCATG-1	0.0907182178978364	Macrophages
WT_2_GTCTACCTCGGTATGT-1	0.0974011010113942	DC/Monocytes
WT_2_GTCTAGATCCCATAGA-1	0.0338496991422353	ILC/NK
WT_2_GTCTCACGTCGTTGGC-1	0.0971706567660991	DC/Monocytes
WT_2_GTCTGTCTCCGCCTAT-1	0.113711432595058	Macrophages
WT_2_GTGAGTTGTTTCGCTC-1	0.0959800281654078	Macrophages
WT_2_GTGCACGTCTTTGCTA-1	0.0456023556522852	Macrophages
WT_2_GTGCTGGGTGTCCCTT-1	0.104736909486621	DC/Monocytes
WT_2_GTGGAAGCACAAAGCG-1	0.125092817821022	Macrophages
WT_2_GTGGAGAGTAGCACGA-1	0.0266931250800154	Macrophages
WT_2_GTGGTTATCTTCCGTG-1	0.036730252208424	Macrophages
WT_2_GTGTTAGCACAGTCAT-1	0.118653181410831	DC/Monocytes
WT_2_GTTACAGGTAGTCACT-1	0.130738701830752	ILC/NK
WT_2_GTTACCCGTAGCTGTT-1	0.126821149660735	ILC/NK
WT_2_GTTAGTGCAAGTGTCT-1	0.217872231468442	Neutrophiles
WT_2_GTTAGTGGTACCGGAA-1	0.101702726923569	DC/Monocytes
WT_2_GTTAGTGGTTATCCAG-1	0.151990782230188	ILC/NK
WT_2_GTTATGGTCCGTGCGA-1	0.0639866854436052	B cells
WT_2_GTTCCGTAGTATGAAC-1	0.134041736013315	Macrophages
WT_2_GTTCCGTCAGTCAGTT-1	0.0421456919728588	Macrophages
WT_2_GTTCGCTCACCTATCC-1	0.0509537831263603	Macrophages
WT_2_GTTCGCTCAGGACTTT-1	0.0250928178210216	ILC/NK
WT_2_GTTGAACCACAAGCAG-1	0.102637306362822	Macrophages
WT_2_GTTGTGAAGACTTCCA-1	0.0598514914863654	Macrophages
WT_2_GTTTACTTCGAGTGGA-1	0.0601331455639483	Macrophages
WT_2_TAACACGCACCCAAGC-1	0.168032262194341	ILC/NK
WT_2_TACAACGTCCATTTAC-1	0.0481372423505313	Macrophages
WT_2_TACATTCAGAGTCGAC-1	0.0776213032902317	Macrophages
WT_2_TACATTCCAAGCGATG-1	0.159531430034567	Macrophages
WT_2_TACATTCTCCATCCGT-1	0.0706055562668032	Macrophages
WT_2_TACCGGGTCTCACTCG-1	0.0705415439764435	Macrophages
WT_2_TACCTCGAGACGGTCA-1	0.145640763026501	Macrophages
WT_2_TACCTGCAGACGCATG-1	0.171552938164128	Macrophages
WT_2_TACGGGCAGACATACA-1	0.099756753296633	Macrophages
WT_2_TACGGTATCGGATACT-1	0.147151453078991	Neutrophiles
WT_2_TACGTCCCACAGCTTA-1	0.105633081551658	Macrophages
WT_2_TACTGCCAGACTACGG-1	0.125553706311612	ILC/NK
WT_2_TACTTCATCTCGACGG-1	0.0769299705543464	TCell/NKT
WT_2_TAGGGTTAGTCAAGCG-1	0.207515042888235	Neutrophiles
WT_2_TAGGGTTCACTCAGAT-1	0.0804634489822046	ILC/NK
WT_2_TAGGTTGAGCAGTACG-1	0.0270131865318141	ILC/NK
WT_2_TATACCTAGCGCCTCA-1	0.184393803610293	DC/Monocytes
WT_2_TATACCTGTTGGGCCT-1	0.0864549993598771	Macrophages
WT_2_TATATCCAGACGCATG-1	0.0851363461784663	TCell/NKT
WT_2_TATCAGGGTCCTGGGT-1	0.0431698886186148	Macrophages
WT_2_TATCTGTGTGTTTACG-1	0.0900268851619511	Macrophages
WT_2_TATTGCTCAACTAGAA-1	0.0478555882729484	Macrophages
WT_2_TATTTCGGTTGTCTAG-1	0.131737293560364	ILC/NK
WT_2_TCAAGCAAGGTAGATT-1	0.0502240430162591	Macrophages
WT_2_TCAAGCAGTCCTACGG-1	0.0700294456535655	Macrophages
WT_2_TCAATCTAGGTACAAT-1	0.0337728843938036	ILC/NK
WT_2_TCACAAGCAACAAGAT-1	0.108948918192293	Neutrophiles
WT_2_TCACACCTCGACGATT-1	0.113890667008066	ILC/NK
WT_2_TCACGGGCATATTCGG-1	0.0554090385353988	Macrophages
WT_2_TCAGCCTAGGTGAGCT-1	0.0699142235309179	Macrophages
WT_2_TCAGGGCTCCCAACTC-1	0.164165919856612	Macrophages
WT_2_TCATATCAGTTAGTGA-1	0.077813340161311	Macrophages
WT_2_TCATATCGTAGTATAG-1	0.122532326206632	DC/Monocytes
WT_2_TCATCATCAGGAATCG-1	0.0154141595186276	Macrophages
WT_2_TCATCCGAGCAACTCT-1	0.142760209960312	Neutrophiles
WT_2_TCATCCGGTGACAGGT-1	0.0591985661246959	Macrophages
WT_2_TCATCCGGTGTTGCCG-1	0.109397004224811	ILC/NK
WT_2_TCATGTTCAGGTCTCG-1	0.056894123671745	B cells
WT_2_TCATTCAAGTCACGAG-1	0.166790423761362	ILC/NK
WT_2_TCATTGTTCCCAAGCG-1	0.06224555114582	Macrophages
WT_2_TCATTTGCAAGTGCAG-1	0.0860581231596467	Macrophages
WT_2_TCATTTGCACATGACT-1	0.0910510818077071	Macrophages
WT_2_TCCCATGGTGCCCACA-1	0.162629624887978	Macrophages
WT_2_TCCGATCTCGACATAC-1	0.145538343361925	Macrophages
WT_2_TCCGGGACACAGGATG-1	0.0487517603379849	Macrophages
WT_2_TCCTCTTGTAAGCGGT-1	0.0773140442965049	TCell/NKT
WT_2_TCCTGCATCTATACGG-1	0.0548329279221611	Macrophages
WT_2_TCCTTCTGTCTTCATT-1	0.107015747023429	DC/Monocytes
WT_2_TCCTTTCGTCCGTTTC-1	0.165638202534887	Macrophages
WT_2_TCCTTTCGTCGCATTA-1	0.0215337344770196	ILC/NK
WT_2_TCCTTTCTCTATCGCC-1	0.0783766483164768	Neutrophiles
WT_2_TCGAAGTAGGATACAT-1	0.14018691588785	Macrophages
WT_2_TCGAAGTGTGGTCCCA-1	0.114197926001792	ILC/NK
WT_2_TCGAAGTGTTGAAGTA-1	0.121252080399437	DC/Monocytes
WT_2_TCGAAGTTCTGCATAG-1	0.0195109461016515	Macrophages
WT_2_TCGACGGTCCTAGCGG-1	0.15620279093586	Macrophages
WT_2_TCGATTTGTAGGGTAC-1	0.0509921905005761	B cells
WT_2_TCGATTTGTGACCGAA-1	0.0764562796056843	Macrophages
WT_2_TCGATTTTCCCTCTTT-1	0.118742798617335	ILC/NK
WT_2_TCGCACTAGCCTCATA-1	0.0580847522724363	Macrophages
WT_2_TCGGATACACAATGTC-1	0.117821021636154	DC/Monocytes
WT_2_TCGGATAGTATCGTGT-1	0.0543080271412111	Macrophages
WT_2_TCGGGTGCATGGTACT-1	0.0878760722058635	Macrophages
WT_2_TCGTAGAAGAGCCGTA-1	0.135001920368711	DC/Monocytes
WT_2_TCGTCCAGTAACTAAG-1	0.116540775828959	Macrophages
WT_2_TCGTGGGCAGAACTTC-1	0.0312892075278453	Macrophages
WT_2_TCTAACTTCAAGTGTC-1	0.173742158494431	Macrophages
WT_2_TCTACATTCAGACAAA-1	0.101613109717066	ILC/NK
WT_2_TCTACCGCAGAGGTAC-1	0.0708103955959544	B cells
WT_2_TCTATCACATGGTGGA-1	0.177621303290232	DC/Monocytes
WT_2_TCTCACGAGCGTTCCG-1	0.0551529893739598	Macrophages
WT_2_TCTCTGGGTCTGATCA-1	0.140814236333376	DC/Monocytes
WT_2_TCTCTGGTCAGAGCGA-1	0.0923057226987582	Macrophages
WT_2_TCTGCCACACTTGAAC-1	0.170720778389451	Neutrophiles
WT_2_TCTGCCAGTGATCGTT-1	0.130636282166176	Neutrophiles
WT_2_TCTGGCTCAGAGGACT-1	0.0675073614133914	ILC/NK
WT_2_TCTGTCGAGGGCCAAT-1	0.0382409422609141	Macrophages
WT_2_TCTTCCTGTTCCTAAG-1	0.0500704135193957	Macrophages
WT_2_TCTTGCGAGACCGCCT-1	0.165817436947894	Neutrophiles
WT_2_TCTTTGACAGACCCGT-1	0.160978107796697	Macrophages
WT_2_TGAACGTGTCCACACG-1	0.159249775956984	Macrophages
WT_2_TGACAGTGTTGGCCGT-1	0.150684931506849	ILC/NK
WT_2_TGACCCTAGTGCAAAT-1	0.158148764562796	Macrophages
WT_2_TGAGACTTCACATTGG-1	0.0491230316220714	Macrophages
WT_2_TGAGACTTCTGGACCG-1	0.132390218922033	Macrophages
WT_2_TGAGGTTTCCCTCGAT-1	0.033926513890667	Macrophages
WT_2_TGAGTCATCGCGTTTC-1	0.0904749711944693	Macrophages
WT_2_TGATGCACAACGACAG-1	0.0314684419408526	Macrophages
WT_2_TGATGGTGTCATAGTC-1	0.0489181922929202	Macrophages
WT_2_TGCAGATTCCATCTGC-1	0.0726283446421713	Neutrophiles
WT_2_TGCAGTATCCATCAGA-1	0.0965945461528614	Macrophages
WT_2_TGCATCCCACAATGAA-1	0.0993854820125464	Macrophages
WT_2_TGCATGACATATCTCT-1	0.0958392011266163	Macrophages
WT_2_TGCGACGTCAAGAAAC-1	0.112572013826655	Macrophages
WT_2_TGCGGCAAGACAGTCG-1	0.0602611701446678	B cells
WT_2_TGCTCGTTCTAATTCC-1	0.165599795160671	Neutrophiles
WT_2_TGCTGAACATCGATCA-1	0.0736397388298553	Macrophages
WT_2_TGCTGAAGTCACGACC-1	0.167725003200615	DC/Monocytes
WT_2_TGCTTGCCACGGATCC-1	0.0368326718729996	Macrophages
WT_2_TGGGAAGAGTTCATGC-1	0.0523364485981308	Macrophages
WT_2_TGGGAGAAGTTGTACC-1	0.112418384329791	ILC/NK
WT_2_TGGGATTGTACTGCCG-1	0.0653693509153758	Macrophages
WT_2_TGGGATTTCACCATAG-1	0.0564972474715145	ILC/NK
WT_2_TGGGCGTAGGTGCTGA-1	0.0701958776085008	Macrophages
WT_2_TGGGCGTAGTGGATTA-1	0.0633849699142235	Neutrophiles
WT_2_TGGGCTGAGATCGCCC-1	0.0219690180514659	Macrophages
WT_2_TGGGTTAAGTCGGCAA-1	0.133568045064652	Macrophages
WT_2_TGGTACAGTCTGATAC-1	0.0918192292920241	Macrophages
WT_2_TGGTAGTGTTACACAC-1	0.1540391755217	Macrophages
WT_2_TGTAAGCGTAAGTCAA-1	0.0626424273460504	Macrophages
WT_2_TGTACAGCATGAGGGT-1	0.097708360005121	Macrophages
WT_2_TGTCCCAAGGTACAAT-1	0.149187043912431	Neutrophiles
WT_2_TGTCCTGAGACCCGCT-1	0.108705671488926	Macrophages
WT_2_TGTCCTGAGCAACTCT-1	0.100358468826015	ILC/NK
WT_2_TGTCCTGAGCGTCTCG-1	0.10610677250032	TCell/NKT
WT_2_TGTCCTGCACAACATC-1	0.0634233772884394	Macrophages
WT_2_TGTGAGTAGACGCAGT-1	0.10262450390475	ILC/NK
WT_2_TGTGAGTTCCACGTAA-1	0.0747279477659711	Macrophages
WT_2_TGTGGCGCAGACTCTA-1	0.0731020355908334	Macrophages
WT_2_TGTTCATGTGTCGATT-1	0.0686083728075791	Macrophages
WT_2_TGTTCCGCAAGCCATT-1	0.0189860453207016	Macrophages
WT_2_TTACCATTCACGAGGA-1	0.0331967737805659	Macrophages
WT_2_TTACCATTCAGGGATG-1	0.017846626552298	Macrophages
WT_2_TTAGTCTAGCACTAGG-1	0.11733452822942	DC/Monocytes
WT_2_TTCATGTGTGGACTGA-1	0.137920880809115	Macrophages
WT_2_TTCATGTTCCGCGATG-1	0.0340929458456024	B cells
WT_2_TTCATTGTCCAAGCAT-1	0.0947893995647164	Macrophages
WT_2_TTCCTTCAGAATGTTG-1	0.128242222506721	ILC/NK
WT_2_TTCGATTCATTCTCTA-1	0.140750224043016	Neutrophiles
WT_2_TTCGCTGTCGCACGAC-1	0.0142619382921521	Macrophages
WT_2_TTCGGTCGTATAGCTC-1	0.128511074126232	Neutrophiles
WT_2_TTCGGTCTCTCATGGA-1	0.145333504032774	Macrophages
WT_2_TTCTAACGTTTACTGG-1	0.192792216105492	ILC/NK
WT_2_TTCTGTAAGTTACGGG-1	0.0631929330431443	Macrophages
WT_2_TTCTTCCAGTTCCGTA-1	0.134336192548969	ILC/NK
WT_2_TTCTTGAGTGTGATGG-1	0.164793240302138	Macrophages
WT_2_TTGACCCTCTCTGGTC-1	0.0424529509665856	Macrophages
WT_2_TTGACCCTCTTGGTCC-1	0.0894507745487133	Macrophages
WT_2_TTGAGTGCACATCATG-1	0.054333632057355	Macrophages
WT_2_TTGCATTAGGTACCTT-1	0.0356420432723083	Macrophages
WT_2_TTGCCTGCACCATTCC-1	0.100102419664576	Macrophages
WT_2_TTGGGATAGCCGTTGC-1	0.140878248623736	ILC/NK
WT_2_TTGGTTTTCAAGCCTA-1	0.0520932018947638	ILC/NK
WT_2_TTGGTTTTCTGCGTCT-1	0.167609781077967	DC/Monocytes
WT_2_TTGTGGAGTGAGTAGC-1	0.149609525028806	Macrophages
WT_2_TTTACGTCAGCACAGA-1	0.0380617078479068	Macrophages
WT_2_TTTACTGAGCGCCCAT-1	0.118000256049161	ILC/NK
WT_2_TTTACTGAGGAAGTCC-1	0.0616566380745103	Macrophages
WT_2_TTTACTGCAAAGTATG-1	0.0985149148636538	Macrophages
WT_2_TTTACTGTCGACGAGA-1	0.126206631673281	Macrophages
WT_2_TTTAGTCGTACGATGG-1	0.0819485341185508	Macrophages
WT_2_TTTAGTCTCCTCTAAT-1	0.0965817436947894	Macrophages
WT_2_TTTATGCTCACAGTGT-1	0.0389962872871591	Macrophages
WT_2_TTTATGCTCGCTCATC-1	0.0463320957623864	Macrophages
WT_2_TTTCACACACATTACG-1	0.156855716297529	DC/Monocytes
WT_2_TTTCACATCCCATAAG-1	0.0260530021764179	Macrophages
WT_2_TTTCAGTAGAGAGGTA-1	0.126449878376648	Macrophages
WT_2_TTTCAGTCAACACGAG-1	0.189015490974267	DC/Monocytes
WT_2_TTTCATGGTTTACGAC-1	0.0866854436051722	Neutrophiles
WT_2_TTTGACTGTGGACTGA-1	0.0211496607348611	ILC/NK
WT_2_TTTGGTTAGCCTGCCA-1	0.0435411599027013	Macrophages
WT_2_TTTGGTTCAACAGCCC-1	0.062501600307259	ILC/NK
WT_2_TTTGTTGAGCTCTGTA-1	0.0773140442965049	Macrophages
WT_2_TTTGTTGAGTCGAATA-1	0.136883881705287	ILC/NK
WT_2_TTTGTTGCAGCTGAGA-1	0.122749967993855	Macrophages
WT_3_AAACCCACACCTGCTT-1	0.038778645499936	B cells
WT_3_AAACGCTCATCACAGT-1	0.0680322621943413	B cells
WT_3_AAAGAACTCCTGGGTG-1	0.0504928946357701	ILC/NK
WT_3_AAAGGGCAGGGAGGAC-1	0.101305850723339	ILC/NK
WT_3_AAAGGGCAGTCGCCCA-1	0.0314044296504929	Macrophages
WT_3_AAAGGTAAGAGGTCAC-1	0.128050185635642	Macrophages
WT_3_AAAGTCCCAGACCGCT-1	0.05817436947894	B cells
WT_3_AAATGGAAGCACTCCG-1	0.0793880425041608	B cells
WT_3_AACAAAGCACAGCCAC-1	0.158212776853156	Macrophages
WT_3_AACAAAGTCGACGACC-1	0.086237357572654	ILC/NK
WT_3_AACAACCTCCACGTGG-1	0.0133273588528998	Macrophages
WT_3_AACAACCTCTGTACAG-1	0.0340929458456024	B cells
WT_3_AACAAGAGTTCCAGGC-1	0.11943413135322	DC/Monocytes
WT_3_AACACACCAATGTTGC-1	0.10505697093842	Macrophages
WT_3_AACACACGTCGGCACT-1	0.173831775700935	DC/Monocytes
WT_3_AACCACAAGGACTGGT-1	0.0330047369094866	B cells
WT_3_AACCACACACGTATAC-1	0.173844578159007	Macrophages
WT_3_AACCATGAGCTAGCCC-1	0.038509793880425	Macrophages
WT_3_AACCCAAAGACGTCCC-1	0.147164255537063	ILC/NK
WT_3_AACCTGACAACGTAAA-1	0.128024580719498	Neutrophiles
WT_3_AACCTGAGTAATCAAG-1	0.0394571757777493	TCell/NKT
WT_3_AACCTTTAGGAGTATT-1	0.110664447573934	Macrophages
WT_3_AACCTTTCAAACCGGA-1	0.138522596338497	ILC/NK
WT_3_AACCTTTGTAGGGAGG-1	0.152566892843426	Macrophages
WT_3_AACCTTTTCATCACTT-1	0.115926257841506	ILC/NK
WT_3_AACTTCTAGATGGCAC-1	0.18115478171809	Neutrophiles
WT_3_AACTTCTGTACGTGAG-1	0.0757905517859429	ILC/NK
WT_3_AAGACAATCCACTAGA-1	0.126091409550634	Macrophages
WT_3_AAGACTCAGGTAAGAG-1	0.0816924849571118	TCell/NKT
WT_3_AAGACTCTCCCGAGTG-1	0.0992830623479708	ILC/NK
WT_3_AAGCCATCATTGACAC-1	0.188631417232109	Macrophages
WT_3_AAGCGTTGTTGGGATG-1	0.115529381641275	Macrophages
WT_3_AAGGTAAAGTAACAGT-1	0.209397004224811	Macrophages
WT_3_AAGGTAACACTATCGA-1	0.0485341185507617	Macrophages
WT_3_AAGGTAATCCCTGTTG-1	0.152298041223915	ILC/NK
WT_3_AAGTGAAAGAGAGAAC-1	0.0730508257585456	TCell/NKT
WT_3_AAGTTCGGTATGTCCA-1	0.0740238125720138	TCell/NKT
WT_3_AATAGAGGTTGTTGTG-1	0.181423633337601	Macrophages
WT_3_AATCGACCAGCCGTTG-1	0.17032390218922	Macrophages
WT_3_AATGAAGTCATTGCCC-1	0.136013314556395	Macrophages
WT_3_AATGGAATCTAAACGC-1	0.0775956983740878	TCell/NKT
WT_3_AATGGCTTCCTATTTG-1	0.0815772628344642	B cells
WT_3_AATTCCTTCTTGCAGA-1	0.197106644475739	Neutrophiles
WT_3_AATTTCCAGCGTTCAT-1	0.12449110229164	Macrophages
WT_3_ACAAAGAGTGATTGGG-1	0.0919984637050314	ILC/NK
WT_3_ACAACCAGTTAGGACG-1	0.168736397388299	DC/Monocytes
WT_3_ACAAGCTTCAATCCAG-1	0.132543848418896	DC/Monocytes
WT_3_ACACAGTAGTGCACCC-1	0.145615158110357	TCell/NKT
WT_3_ACACAGTTCGTTCTAT-1	0.184406606068365	Macrophages
WT_3_ACACGCGGTCATACCA-1	0.0865574190244527	ILC/NK
WT_3_ACAGGGACATGTCTAG-1	0.0412367174497504	ILC/NK
WT_3_ACATCCCAGCCGGATA-1	0.0391755217001664	Macrophages
WT_3_ACCAAACGTGCAATGG-1	0.147727563692229	Macrophages
WT_3_ACCACAAGTGCAGTGA-1	0.143528357444629	Neutrophiles
WT_3_ACCATTTAGATCGGTG-1	0.117833824094226	ILC/NK
WT_3_ACCCTCATCATCACTT-1	0.152848546921009	ILC/NK
WT_3_ACCCTTGAGGCCTTCG-1	0.172961208552042	Macrophages
WT_3_ACCGTTCGTTGCAAGG-1	0.101651517091282	TCell/NKT
WT_3_ACCTGAAAGAGTGACC-1	0.0993982844706184	ILC/NK
WT_3_ACCTGTCCATGACTTG-1	0.0901165023684547	B cells
WT_3_ACGATCAAGTCAACAA-1	0.246460120343106	Neutrophiles
WT_3_ACGATCATCGGCACTG-1	0.138522596338497	Macrophages
WT_3_ACGATGTCACGCACCA-1	0.134528229420049	Macrophages
WT_3_ACGATGTTCTAGTTCT-1	0.111458199974395	ILC/NK
WT_3_ACGCACGCATGACCCG-1	0.0285494815004481	Macrophages
WT_3_ACGCACGGTCGTCAGC-1	0.0518499551913967	B cells
WT_3_ACGGAAGTCGCTATTT-1	0.0562924081423633	B cells
WT_3_ACGGGTCGTCGAATGG-1	0.11471002432467	Macrophages
WT_3_ACGGTTAAGGTTGCCC-1	0.15364229932147	ILC/NK
WT_3_ACGGTTAAGTATGACA-1	0.162040711816669	Neutrophiles
WT_3_ACGTACAAGCTGGAGT-1	0.190167712200743	Macrophages
WT_3_ACGTACATCCCATTTA-1	0.0685955703495071	Macrophages
WT_3_ACGTAGTCAGAGCTAG-1	0.138292152093202	Macrophages
WT_3_ACTATCTCAGTGGCTC-1	0.101101011394188	Macrophages
WT_3_ACTCCCACACACCAGC-1	0.101165023684547	ILC/NK
WT_3_ACTCCCATCGGCTATA-1	0.155780309819485	ILC/NK
WT_3_ACTGATGAGTTAGTAG-1	0.0855716297529126	DC/Monocytes
WT_3_ACTGCAACACGCTGCA-1	0.0986045320701575	Macrophages
WT_3_ACTGCAAGTCCAAAGG-1	0.105466649596723	ILC/NK
WT_3_ACTGTCCCAAGTCATC-1	0.131045960824478	Macrophages
WT_3_ACTTAGGGTCACCACG-1	0.132671872999616	Macrophages
WT_3_ACTTATCGTCCAATCA-1	0.0569965433363206	Macrophages
WT_3_ACTTATCTCAGATGCT-1	0.185776469082064	DC/Monocytes
WT_3_ACTTATCTCTCGGTAA-1	0.101843553962361	TCell/NKT
WT_3_ACTTCGCTCTCACTCG-1	0.159582639866854	ILC/NK
WT_3_AGAAATGGTGCTCCGA-1	0.180591473562924	Macrophages
WT_3_AGAACAAAGCGAATGC-1	0.0707975931378825	Macrophages
WT_3_AGAACCTCAATCCTAG-1	0.11779541672001	Macrophages
WT_3_AGAAGTATCGACCAAT-1	0.021687363973883	Macrophages
WT_3_AGACAAACAGGCACAA-1	0.0409166559979516	B cells
WT_3_AGACCCGCACTCGATA-1	0.050774548713353	Macrophages
WT_3_AGACTCATCTAGCCTC-1	0.106823710152349	ILC/NK
WT_3_AGAGAGCAGCCAGACA-1	0.085955703495071	ILC/NK
WT_3_AGAGAGCCAATTGGTC-1	0.104083984124952	Macrophages
WT_3_AGAGCCCAGGACTGGT-1	0.114261938292152	Macrophages
WT_3_AGAGCCCAGTTAGTAG-1	0.11162463192933	Macrophages
WT_3_AGAGCCCGTCCAGGTC-1	0.0398924593521956	B cells
WT_3_AGATGAACAATCGTCA-1	0.0329535270771988	B cells
WT_3_AGATGCTCAGCCGTTG-1	0.111509409806683	ILC/NK
WT_3_AGCGATTTCTTTCCAA-1	0.124107028549481	TCell/NKT
WT_3_AGCGCTGTCCTATTTG-1	0.0881193189092306	ILC/NK
WT_3_AGCTACACACGACTAT-1	0.0732556650876968	Macrophages
WT_3_AGCTACATCGGTGCAC-1	0.152054794520548	DC/Monocytes
WT_3_AGCTCAATCCCGTGTT-1	0.166265522980412	Neutrophiles
WT_3_AGCTTCCAGCGACTGA-1	0.164434771476123	Macrophages
WT_3_AGCTTCCTCAAAGACA-1	0.0544488541800026	Macrophages
WT_3_AGGACTTAGCTTCTAG-1	0.148278069389323	Macrophages
WT_3_AGGACTTCACCGTCGA-1	0.178376648316477	Macrophages
WT_3_AGGACTTTCAGTGATC-1	0.0315964665215721	B cells
WT_3_AGGACTTTCCGAACGC-1	0.164332351811548	DC/Monocytes
WT_3_AGGATCTTCCGAGCTG-1	0.0616182307002945	TCell/NKT
WT_3_AGGCATTAGGCACCAA-1	0.104416848034823	ILC/NK
WT_3_AGGCATTCAGTCCGTG-1	0.17951606708488	Macrophages
WT_3_AGGCATTGTGCCAAGA-1	0.0798873383689668	TCell/NKT
WT_3_AGGCCACTCCCGAGTG-1	0.114351555498656	ILC/NK
WT_3_AGGCTGCGTCAAACGG-1	0.0772500320061452	TCell/NKT
WT_3_AGGGAGTAGCGCCGTT-1	0.0361925489694021	B cells
WT_3_AGGGCCTGTGTTTACG-1	0.05101779541672	ILC/NK
WT_3_AGGGTCCAGATAACAC-1	0.0410958904109589	ILC/NK
WT_3_AGGGTCCGTTAAGACA-1	0.142862629624888	Macrophages
WT_3_AGGGTTTAGAGCATTA-1	0.152566892843426	DC/Monocytes
WT_3_AGGTAGGCAGATCCTA-1	0.057918320317501	TCell/NKT
WT_3_AGGTCATGTGCTAGCC-1	0.103110997311484	ILC/NK
WT_3_AGGTCATGTTAGTCGT-1	0.100012802458072	TCell/NKT
WT_3_AGGTCTATCCATACTT-1	0.0438484188964281	B cells
WT_3_AGGTCTATCTTCGACC-1	0.102765330943541	Macrophages
WT_3_AGGTTGTTCAAGCCCG-1	0.13926513890667	Macrophages
WT_3_AGTAACCCATACTGTG-1	0.0927666111893484	TCell/NKT
WT_3_AGTACCAAGGCTATCT-1	0.0616182307002945	B cells
WT_3_AGTACCACACAGTACT-1	0.154948150044809	Macrophages
WT_3_AGTACCACACGGCGTT-1	0.0250672129048777	Macrophages
WT_3_AGTCACAAGTCAGGGT-1	0.176827550889771	ILC/NK
WT_3_AGTCACAGTATCACGT-1	0.0368966841633594	Macrophages
WT_3_AGTCATGCAATGCAGG-1	0.0650108820893612	B cells
WT_3_AGTCATGCATTAGGCT-1	0.127077198822174	ILC/NK
WT_3_AGTCTCCAGTGTTGAA-1	0.0708103955959544	TCell/NKT
WT_3_AGTGACTTCAACTCTT-1	0.11937011906286	Macrophages
WT_3_AGTGATCAGTAACGTA-1	0.0604788119318909	Macrophages
WT_3_AGTGATCGTGAATATG-1	0.0491358340801434	Macrophages
WT_3_AGTGCCGCAAGCTCTA-1	0.0294072461912687	Macrophages
WT_3_AGTTCCCAGAATAACC-1	0.0379848930994751	B cells
WT_3_AGTTCGAAGCTGAAGC-1	0.0791575982588657	B cells
WT_3_ATACCTTGTATCGCGC-1	0.0866726411471002	Macrophages
WT_3_ATACTTCTCTGTCTCG-1	0.0601331455639483	ILC/NK
WT_3_ATAGGCTAGCGATGGT-1	0.121060043528357	Macrophages
WT_3_ATAGGCTCACATCCCT-1	0.0890538983484829	TCell/NKT
WT_3_ATCACGATCGACCAAT-1	0.0388170528741518	Macrophages
WT_3_ATCACGATCTGGGCCA-1	0.0556266803226219	TCell/NKT
WT_3_ATCACTTGTCTCAGAT-1	0.0369734989117911	B cells
WT_3_ATCAGGTAGACGACGT-1	0.0357956727691717	Macrophages
WT_3_ATCCCTGCAAATGCGG-1	0.0860325182435027	DC/Monocytes
WT_3_ATCCCTGGTCTTCGAA-1	0.175841761618231	Macrophages
WT_3_ATCCGTCGTGTACAGG-1	0.0222890795032646	Macrophages
WT_3_ATCCTATCATGAAGGC-1	0.152310843681987	Macrophages
WT_3_ATCCTATGTTCCTAAG-1	0.0723082831903726	ILC/NK
WT_3_ATCCTATTCTACACAG-1	0.132390218922033	ILC/NK
WT_3_ATCGATGCAACTCCCT-1	0.0994238893867623	DC/Monocytes
WT_3_ATCGATGGTAGCACGA-1	0.184137754448854	Macrophages
WT_3_ATCGCCTAGTTGGCGA-1	0.127755729099987	Macrophages
WT_3_ATCGGATTCAGTAGGG-1	0.0278325438484189	Macrophages
WT_3_ATCGGCGCAGCAAGAC-1	0.133273588528998	ILC/NK
WT_3_ATCGGCGTCCATTTCA-1	0.109038535398797	TCell/NKT
WT_3_ATCGGCGTCTTTACAC-1	0.14648572525925	TCell/NKT
WT_3_ATCGTAGAGCAACCAG-1	0.0505825118422737	B cells
WT_3_ATCGTCCCACGATAGG-1	0.046677762130329	B cells
WT_3_ATCGTCCGTGTGTACT-1	0.0271412111125336	ILC/NK
WT_3_ATCTCTATCCAAGGGA-1	0.059185763666624	B cells
WT_3_ATGACCAGTGTCTTAG-1	0.0601459480220202	B cells
WT_3_ATGAGTCAGTGAGCCA-1	0.192587376776341	Macrophages
WT_3_ATGATCGGTTACGTAC-1	0.0832799897580335	Macrophages
WT_3_ATGCATGTCTCTTAAC-1	0.103584688260146	Macrophages
WT_3_ATGCCTCAGACTTCGT-1	0.126321853795929	DC/Monocytes
WT_3_ATGGGAGCACCAGACC-1	0.0984381001152221	ILC/NK
WT_3_ATGGGTTGTTCAGGTT-1	0.0311867878632697	B cells
WT_3_ATGGTTGGTGTGTTTG-1	0.149596722570734	Macrophages
WT_3_ATGTCTTCAGTCCGTG-1	0.128114197926002	B cells
WT_3_ATTATCCAGGTTCATC-1	0.0677634105748304	B cells
WT_3_ATTATCCTCAGTAGGG-1	0.0591473562924081	B cells
WT_3_ATTCACTGTACCCGAC-1	0.0493790807835104	B cells
WT_3_ATTCAGGGTAACACGG-1	0.166944053258226	ILC/NK
WT_3_ATTCAGGGTAAGTCAA-1	0.0565868646780182	ILC/NK
WT_3_ATTCAGGTCTCACCCA-1	0.0449750352067597	Macrophages
WT_3_ATTCATCGTACTCGCG-1	0.0998591729612086	ILC/NK
WT_3_ATTCATCGTCAAGTTC-1	0.0357828703110997	Macrophages
WT_3_ATTCCATCAGTATGAA-1	0.117449750352068	DC/Monocytes
WT_3_ATTCGTTCAATTGCTG-1	0.143169888618615	Macrophages
WT_3_ATTCGTTCAGCGTGAA-1	0.0269491742414544	Macrophages
WT_3_ATTCGTTTCAAAGCCT-1	0.0827038791447958	TCell/NKT
WT_3_ATTCTACCACCCTTAC-1	0.104788119318909	B cells
WT_3_ATTCTTGGTACCTATG-1	0.0945205479452055	ILC/NK
WT_3_ATTGGGTGTCATATGC-1	0.198271668160287	Macrophages
WT_3_ATTTACCAGGGCTGAT-1	0.142132889514787	Macrophages
WT_3_ATTTACCCAAACGGCA-1	0.0269491742414544	Macrophages
WT_3_ATTTACCTCCTTCTGG-1	0.0440148508513635	Macrophages
WT_3_ATTTCACCAAGCGCAA-1	0.141441556778902	Macrophages
WT_3_CAACAACGTTGTCATG-1	0.146716169504545	ILC/NK
WT_3_CAACAGTGTGCCGTAC-1	0.0295608756881321	B cells
WT_3_CAACCTCCAAAGCAAT-1	0.0442196901805147	B cells
WT_3_CAACCTCCATCCTGTC-1	0.00720778389450775	B cells
WT_3_CAACGATGTAAGCAAT-1	0.153770323902189	Macrophages
WT_3_CAAGACTCATAGACTC-1	0.056881321213673	B cells
WT_3_CAAGAGGAGGATACCG-1	0.0510946101651517	B cells
WT_3_CAAGCTAAGGCCTTGC-1	0.0519779797721162	Macrophages
WT_3_CAAGCTACACGGTCTG-1	0.110139546792984	Macrophages
WT_3_CAAGCTATCTGGTCAA-1	0.120983228779926	Macrophages
WT_3_CAATACGTCATCGCTC-1	0.0376008193573166	B cells
WT_3_CAATCGAAGGAATGTT-1	0.154436051721931	ILC/NK
WT_3_CAATTTCGTCTTTCTA-1	0.0667392139290744	Macrophages
WT_3_CACACAAAGTGCAACG-1	0.18916912047113	Macrophages
WT_3_CACACAACATAGGAGC-1	0.0244142875432083	Macrophages
WT_3_CACATGATCGCCTTTG-1	0.132287799257457	DC/Monocytes
WT_3_CACGAATGTTCCGCTT-1	0.120829599283062	ILC/NK
WT_3_CACGGGTCAGCTGAAG-1	0.0600435283574446	Macrophages
WT_3_CACGGGTGTAACTAAG-1	0.152310843681987	ILC/NK
WT_3_CACTGAAGTGGTCCCA-1	0.116169504544873	ILC/NK
WT_3_CACTGTCAGTGAGGCT-1	0.0827294840609397	TCell/NKT
WT_3_CACTGTCGTATCGAAA-1	0.162565612597619	DC/Monocytes
WT_3_CACTGTCTCAGGGTAG-1	0.0582767891435156	Macrophages
WT_3_CAGCAATCACGCACCA-1	0.125681730892331	ILC/NK
WT_3_CAGCAATCAGCATTGT-1	0.123889386762258	Macrophages
WT_3_CAGCACGAGGATACGC-1	0.0958007937524005	Macrophages
WT_3_CAGCAGCAGCCTCGTG-1	0.0842145691972859	ILC/NK
WT_3_CAGCAGCTCGCTGCGA-1	0.154448854180003	Macrophages
WT_3_CAGCCAGCAATTCGTG-1	0.141006273204455	Macrophages
WT_3_CAGGCCAAGCCTCGTG-1	0.0832799897580335	B cells
WT_3_CAGGCCACAGTAGAAT-1	0.155165791832032	ILC/NK
WT_3_CAGTGCGGTCGCAGTC-1	0.172781974139035	DC/Monocytes
WT_3_CAGTGCGGTTAGGACG-1	0.0927922161054923	TCell/NKT
WT_3_CAGTGCGTCCTCCACA-1	0.0917040071693765	ILC/NK
WT_3_CATAAGCCAGGTACGA-1	0.127550889770836	DC/Monocytes
WT_3_CATACTTGTAAGCTCT-1	0.0796440916655998	B cells
WT_3_CATCAAGCACCGTACG-1	0.0531045960824478	TCell/NKT
WT_3_CATCCACCAATGTCTG-1	0.0761362181538855	TCell/NKT
WT_3_CATCCCACAGAAGCTG-1	0.109076942773012	Macrophages
WT_3_CATCCCAGTTCCGCGA-1	0.150812956087569	ILC/NK
WT_3_CATCCGTAGATGGCAC-1	0.142837024708744	Macrophages
WT_3_CATCGTCGTCATGCAT-1	0.058929714505185	TCell/NKT
WT_3_CATGAGTTCTCACGAA-1	0.0872743566764819	Macrophages
WT_3_CATGCTCAGGGTGAAA-1	0.142260914095506	DC/Monocytes
WT_3_CATGCTCGTCGCTTGG-1	0.108897708360005	ILC/NK
WT_3_CATGGATCAATCGAAA-1	0.0627064396364102	Macrophages
WT_3_CATGGATCACATGACT-1	0.0832159774676738	ILC/NK
WT_3_CATGGATGTTAAGGGC-1	0.081116374343874	Macrophages
WT_3_CATGGTATCCACAGGC-1	0.0519907822301882	Macrophages
WT_3_CATTCATGTCCACACG-1	0.0978619895019844	Macrophages
WT_3_CATTCCGTCTCGGTAA-1	0.164588400972987	Macrophages
WT_3_CATTCTATCGGCTTGG-1	0.0658686467801818	B cells
WT_3_CATTGCCGTCGAAACG-1	0.0590961464601203	ILC/NK
WT_3_CATTGCCGTTCAAACC-1	0.164268339521188	Macrophages
WT_3_CCAATGACACGTCGTG-1	0.133030341825631	Macrophages
WT_3_CCAATGATCTTCCAGC-1	0.0490974267059275	B cells
WT_3_CCAATTTAGCTACGTT-1	0.0769939828447062	DC/Monocytes
WT_3_CCACACTGTGGTCTTA-1	0.0991550377672513	Macrophages
WT_3_CCACCATAGACTCATC-1	0.135309179362438	Macrophages
WT_3_CCACCATCATGCTGCG-1	0.0977211624631929	DC/Monocytes
WT_3_CCACGTTAGACTTCAC-1	0.112290359749072	ILC/NK
WT_3_CCACGTTGTATCTTCT-1	0.0134809883497632	Macrophages
WT_3_CCACTTGTCGACCCAG-1	0.104186403789528	Macrophages
WT_3_CCATAAGAGAGCCTGA-1	0.125681730892331	Macrophages
WT_3_CCATCACAGGACCCAA-1	0.0504544872615542	Macrophages
WT_3_CCATCACGTGGTTCTA-1	0.154525668928434	DC/Monocytes
WT_3_CCCAACTCACACCAGC-1	0.142888234541032	Macrophages
WT_3_CCCGAAGAGTAGCCAG-1	0.0861221354500064	Macrophages
WT_3_CCCTAACGTGATACTC-1	0.0565868646780182	Macrophages
WT_3_CCCTCAAAGTGGTCAG-1	0.0974907182178978	DC/Monocytes
WT_3_CCCTCTCGTCGAGATG-1	0.0848290871847395	B cells
WT_3_CCGAACGGTCCTGGTG-1	0.16060683651261	Macrophages
WT_3_CCGATGGCATCAGTCA-1	0.0735373191652797	Macrophages
WT_3_CCGCAAGGTGAGATAT-1	0.0329663295352708	B cells
WT_3_CCGGTAGTCGTCGATA-1	0.0682371015234925	TCell/NKT
WT_3_CCTAACCAGTGATAGT-1	0.0720650364870055	Macrophages
WT_3_CCTAAGAGTTATGACC-1	0.0286134937908078	Macrophages
WT_3_CCTACGTAGCAATAAC-1	0.13815132505441	Neutrophiles
WT_3_CCTATCGAGATGCCGA-1	0.0433235181154782	Macrophages
WT_3_CCTATCGAGCGGGTTA-1	0.150454487261554	ILC/NK
WT_3_CCTCACAAGCTAAATG-1	0.156996543336321	Neutrophiles
WT_3_CCTCAGTCAAACTCTG-1	0.150147228267827	Macrophages
WT_3_CCTCCAAAGGACGCAT-1	0.129829727307643	TCell/NKT
WT_3_CCTCCAAGTCTCAGGC-1	0.05305338625016	TCell/NKT
WT_3_CCTCCTCCAGGTAGTG-1	0.0983356804506465	ILC/NK
WT_3_CCTCTAGCAATACGAA-1	0.0529509665855844	Macrophages
WT_3_CCTCTAGGTGTCTTCC-1	0.11267443349123	ILC/NK
WT_3_CCTCTCCTCACCGGGT-1	0.138817052874152	Macrophages
WT_3_CCTCTCCTCTCACGAA-1	0.059172961208552	Macrophages
WT_3_CCTGCATTCATCACTT-1	0.114197926001792	ILC/NK
WT_3_CCTGTTGGTCTAATCG-1	0.111727051593906	ILC/NK
WT_3_CCTGTTGTCTTTGGAG-1	0.177902957367815	Macrophages
WT_3_CCTTCAGTCAGCGCAC-1	0.0712328767123288	Macrophages
WT_3_CCTTCAGTCTCCCATG-1	0.0270643963641019	B cells
WT_3_CCTTGTGAGTCCGCCA-1	0.146242478555883	Macrophages
WT_3_CCTTGTGCAACTACGT-1	0.158686467801818	ILC/NK
WT_3_CCTTGTGCACGGTAGA-1	0.0328255024964793	B cells
WT_3_CCTTGTGTCACTTTGT-1	0.0577262834464217	B cells
WT_3_CCTTTGGAGCACCGAA-1	0.0718986045320702	TCell/NKT
WT_3_CGAAGGAAGGTGGTTG-1	0.168800409678658	Macrophages
WT_3_CGAAGGAGTGCATGAG-1	0.0681602867750608	B cells
WT_3_CGAAGGAGTTCGAAGG-1	0.0728331839713225	ILC/NK
WT_3_CGAATTGAGTCAGAGC-1	0.0321853795928818	B cells
WT_3_CGAGAAGTCACTGGGC-1	0.0869414927666112	Neutrophiles
WT_3_CGAGGAAGTCAGCGTC-1	0.153539879656894	ILC/NK
WT_3_CGAGGCTCACTTCAAG-1	0.0839713224939188	B cells
WT_3_CGAGGCTGTCGCTTGG-1	0.130828319037255	Macrophages
WT_3_CGAGTGCAGTCATCGT-1	0.106593265907054	ILC/NK
WT_3_CGAGTGCCATACTGAC-1	0.0975163231340417	B cells
WT_3_CGAGTTACACTGGACC-1	0.0694917424145436	B cells
WT_3_CGATGCGGTGACAACG-1	0.0656382025348867	TCell/NKT
WT_3_CGATGGCCATTCCTAT-1	0.0216233516835232	Macrophages
WT_3_CGCAGGTGTCCCGGTA-1	0.053821533734477	TCell/NKT
WT_3_CGCATGGTCTTAAGGC-1	0.150019203687108	DC/Monocytes
WT_3_CGCCATTGTGAAGCTG-1	0.0922289079503265	TCell/NKT
WT_3_CGGAACCGTAATGCGG-1	0.0620151069005249	Macrophages
WT_3_CGGAATTTCCTCAGAA-1	0.111176545896812	B cells
WT_3_CGGACACCAGGGTTGA-1	0.0991422353091794	ILC/NK
WT_3_CGGACACGTGGAACAC-1	0.154423249263859	Macrophages
WT_3_CGGGACTTCCGCAACG-1	0.0208424017411343	Macrophages
WT_3_CGGGCATCAACTGTGT-1	0.109704263218538	Macrophages
WT_3_CGGGCATCATATTCGG-1	0.0464473178850339	Macrophages
WT_3_CGGGTGTTCTACCTTA-1	0.0905901933171169	ILC/NK
WT_3_CGTAAGTGTCTTGCGG-1	0.0461272564332352	Macrophages
WT_3_CGTAAGTGTGGAAATT-1	0.0901933171168864	ILC/NK
WT_3_CGTAATGAGGGAGATA-1	0.0420560747663551	B cells
WT_3_CGTAATGGTCTTCCGT-1	0.129996159262578	ILC/NK
WT_3_CGTAGTAGTTATCCAG-1	0.230457047753169	Neutrophiles
WT_3_CGTCAAACAGATTAAG-1	0.0258737677634106	Macrophages
WT_3_CGTGTCTCATCGCTCT-1	0.190602995775189	DC/Monocytes
WT_3_CGTTCTGCATGGCACC-1	0.10722058635258	Macrophages
WT_3_CTAACCCAGAAAGTCT-1	0.0561515811035719	B cells
WT_3_CTAACCCAGGAATTAC-1	0.0498655741902445	Macrophages
WT_3_CTAACCCTCTATGTGG-1	0.189245935219562	DC/Monocytes
WT_3_CTAAGTGCACAAATAG-1	0.126872359493023	Macrophages
WT_3_CTAAGTGTCACTAGCA-1	0.0458327998975803	Macrophages
WT_3_CTAAGTGTCTGCGATA-1	0.121725771348099	DC/Monocytes
WT_3_CTACAGAAGTATGATG-1	0.0413519395723979	B cells
WT_3_CTACAGACATGGAACG-1	0.030610677250032	Macrophages
WT_3_CTACATTCAAGAGTAT-1	0.113045704775317	Macrophages
WT_3_CTACGGGTCCCTTGGT-1	0.0758417616182307	Macrophages
WT_3_CTACTATAGATCGACG-1	0.179759313788247	Neutrophiles
WT_3_CTAGACAAGTGCCAGA-1	0.157790295736781	Macrophages
WT_3_CTATCCGAGGTAAGAG-1	0.108577646908206	TCell/NKT
WT_3_CTATCCGGTAAGAACT-1	0.115222122647548	Macrophages
WT_3_CTATCCGGTCGCACGT-1	0.0915375752144412	TCell/NKT
WT_3_CTATCTATCAAACGTC-1	0.127794136474203	ILC/NK
WT_3_CTATCTATCTTCGCTG-1	0.0515811035718858	B cells
WT_3_CTCAAGACATAGATCC-1	0.0895147868390731	TCell/NKT
WT_3_CTCACTGAGCAGCCTC-1	0.0719882217385738	B cells
WT_3_CTCACTGGTAGTGTGG-1	0.159454615286135	Macrophages
WT_3_CTCACTGGTATCGTTG-1	0.0923825374471899	Macrophages
WT_3_CTCATGCTCGTTCTCG-1	0.0715657406221995	B cells
WT_3_CTCCAACAGGTCTGGA-1	0.0816540775828959	Macrophages
WT_3_CTCCATGAGTATTCCG-1	0.0550121623351684	TCell/NKT
WT_3_CTCCCTCTCACGATCA-1	0.0254896940212521	Macrophages
WT_3_CTCCGATTCAAGTGGG-1	0.130905133785687	Macrophages
WT_3_CTCCTCCCAATGCAAA-1	0.114556394827807	ILC/NK
WT_3_CTCCTTTGTCTGTGTA-1	0.0918064268339521	TCell/NKT
WT_3_CTCTCGATCCGTACGG-1	0.161426193829215	Macrophages
WT_3_CTGAATGTCTATACGG-1	0.221764178722315	DC/Monocytes
WT_3_CTGATCCAGCGTTCCG-1	0.079592881833312	B cells
WT_3_CTGATCCGTGCAATGG-1	0.14228651901165	Macrophages
WT_3_CTGATCCTCAGTCATG-1	0.0722186659838689	B cells
WT_3_CTGATCCTCCGATGTA-1	0.122097042632185	Macrophages
WT_3_CTGCCTAAGATCCAAA-1	0.133196773780566	ILC/NK
WT_3_CTGCCTAAGCAACCAG-1	0.13722954807323	Macrophages
WT_3_CTGCGAGAGATAGGGA-1	0.0481116374343874	B cells
WT_3_CTGCGAGCATCCTATT-1	0.058660862885674	Macrophages
WT_3_CTGCGAGTCTTTACAC-1	0.0807066956855716	B cells
WT_3_CTGGCAGTCAGGTAAA-1	0.0844962232748688	Macrophages
WT_3_CTGTACCCAACCACAT-1	0.125438484188964	Neutrophiles
WT_3_CTGTAGACAGGAGGTT-1	0.0681730892331328	B cells
WT_3_CTGTAGAGTACGGGAT-1	0.117244911022916	DC/Monocytes
WT_3_CTGTAGATCACGAGGA-1	0.0748303674305467	B cells
WT_3_CTGTATTTCAGTAGGG-1	0.137037511202151	Macrophages
WT_3_CTGTGAATCCGTCAAA-1	0.083164767635386	Macrophages
WT_3_CTTACCGAGGTCCGAA-1	0.11326334656254	Macrophages
WT_3_CTTACCGGTTGGCCGT-1	0.13217257713481	ILC/NK
WT_3_CTTCCTTTCAAATGCC-1	0.0897708360005121	TCell/NKT
WT_3_CTTCCTTTCTTCGTGC-1	0.0523876584304186	B cells
WT_3_CTTCTCTAGATAACAC-1	0.136166944053258	Macrophages
WT_3_CTTGAGACACTGTGAT-1	0.161682242990654	Macrophages
WT_3_CTTGAGATCATCTGTT-1	0.117436947893996	Macrophages
WT_3_GAAACCTTCCCGAGTG-1	0.0543208295992831	Macrophages
WT_3_GAAATGAAGTTGGAAT-1	0.0765074894379721	TCell/NKT
WT_3_GAACGTTAGATGAATC-1	0.111458199974395	Macrophages
WT_3_GAACGTTGTATGAAGT-1	0.151094610165152	Neutrophiles
WT_3_GAACTGTCATGGAACG-1	0.10039687620023	ILC/NK
WT_3_GAAGAATTCAACGTGT-1	0.181654077582896	Macrophages
WT_3_GAAGCCCCACAAGGTG-1	0.108385610037127	ILC/NK
WT_3_GAAGCCCTCTCACCCA-1	0.121943413135322	Macrophages
WT_3_GAAGCGAGTCGCCTAG-1	0.0419152477275637	ILC/NK
WT_3_GAAGCGATCGCCTAGG-1	0.0312379976955575	Macrophages
WT_3_GAAGGACAGTGTTCAC-1	0.0549097426705928	B cells
WT_3_GAAGTAACAAGACTGG-1	0.112815260530022	Macrophages
WT_3_GAAGTAATCGTGGGAA-1	0.0516195109461016	Macrophages
WT_3_GAATCGTAGTATGGCG-1	0.0825374471898604	Macrophages
WT_3_GAATCGTCAGTGCCTG-1	0.107387018307515	ILC/NK
WT_3_GACACGCGTAGTGATA-1	0.0603379848930995	B cells
WT_3_GACAGCCGTGGTTCTA-1	0.119242094482141	Macrophages
WT_3_GACATCAGTTACTCAG-1	0.13309435411599	DC/Monocytes
WT_3_GACATCATCCGACGGT-1	0.0924977595698374	TCell/NKT
WT_3_GACCAATTCCTCTGCA-1	0.136256561259762	Macrophages
WT_3_GACCGTGGTGATGTAA-1	0.140046088849059	Neutrophiles
WT_3_GACGTTACAATTAGGA-1	0.145051849955191	Macrophages
WT_3_GACTATGTCATAGACC-1	0.12146972218666	Macrophages
WT_3_GACTCAATCTACTCAT-1	0.145320701574702	Macrophages
WT_3_GACTGATAGTTGGGAC-1	0.135347586736653	ILC/NK
WT_3_GACTTCCAGAATACAC-1	0.132876712328767	Macrophages
WT_3_GAGAAATAGCCAAGCA-1	0.131903725515299	ILC/NK
WT_3_GAGACCCTCAAACGTC-1	0.145359108948918	DC/Monocytes
WT_3_GAGACTTGTCCTGGTG-1	0.115913455383434	Macrophages
WT_3_GAGAGGTCATAGATGA-1	0.0663423377288439	Macrophages
WT_3_GAGAGGTCATAGGTAA-1	0.0399948790167712	ILC/NK
WT_3_GAGCCTGCACAAAGTA-1	0.149161438996287	ILC/NK
WT_3_GAGCTGCCACATACGT-1	0.0118294712584816	Macrophages
WT_3_GAGGCAAGTAATGATG-1	0.0896044040455767	ILC/NK
WT_3_GAGGCAATCCCAATAG-1	0.114479580079375	ILC/NK
WT_3_GAGGCCTAGGAGAGGC-1	0.0851235437203943	B cells
WT_3_GAGGCCTCAATTTCTC-1	0.106682883113558	ILC/NK
WT_3_GAGGGATGTTGCAAGG-1	0.090295736781462	Macrophages
WT_3_GAGTCATCACAAATCC-1	0.0571117654589681	B cells
WT_3_GAGTCTAAGACGCAGT-1	0.0603507873511714	Macrophages
WT_3_GAGTGTTAGACATATG-1	0.140519779797721	Macrophages
WT_3_GAGTGTTTCTTCCCGA-1	0.0784022532326207	B cells
WT_3_GAGTTACTCGTGCAGC-1	0.124324670336705	Macrophages
WT_3_GAGTTACTCTTCCTAA-1	0.0650108820893612	Macrophages
WT_3_GATAGAAAGGTTGGTG-1	0.112098322877993	ILC/NK
WT_3_GATAGAACAAGTCATC-1	0.158980924337473	Macrophages
WT_3_GATAGAACAGGGTCTC-1	0.169030853923953	DC/Monocytes
WT_3_GATAGAAGTCACGACC-1	0.0702854948150045	ILC/NK
WT_3_GATAGCTCAGTGACCC-1	0.171514530789912	Neutrophiles
WT_3_GATCACAAGACCAAGC-1	0.187159134553834	Macrophages
WT_3_GATCCCTCATGAATCC-1	0.161887082319805	Macrophages
WT_3_GATGATCCAGTGGTGA-1	0.0817052874151837	Macrophages
WT_3_GATGCTAGTAGAGTTA-1	0.0505697093842018	TCell/NKT
WT_3_GATGTTGCATTAGGAA-1	0.0479836128536679	B cells
WT_3_GATGTTGGTCCTCCTA-1	0.103584688260146	TCell/NKT
WT_3_GATTCTTGTCAAACGG-1	0.0641019075662527	B cells
WT_3_GATTTCTCAACAGATA-1	0.134656254000768	Macrophages
WT_3_GATTTCTTCGACCTAA-1	0.0700678530277813	ILC/NK
WT_3_GATTTCTTCTTCGTGC-1	0.125630521060044	DC/Monocytes
WT_3_GCAACATCATACTGTG-1	0.0201894763794649	Macrophages
WT_3_GCAACCGTCCTACACC-1	0.103917552170017	B cells
WT_3_GCACATAGTGCACATT-1	0.106887722442709	TCell/NKT
WT_3_GCACGGTCAGTAGATA-1	0.0954935347586737	ILC/NK
WT_3_GCACGTGAGCTACTGT-1	0.135142747407502	Macrophages
WT_3_GCACGTGAGTGCTCAT-1	0.0774420688772244	B cells
WT_3_GCACGTGTCTCCGTGT-1	0.18969402125208	Macrophages
WT_3_GCACTAAGTTCTCGCT-1	0.0442452950966586	ILC/NK
WT_3_GCACTAATCTGAGAAA-1	0.0652669312508002	B cells
WT_3_GCAGCCACAAGACAAT-1	0.106836512610421	Macrophages
WT_3_GCAGGCTTCAGCCTCT-1	0.0611573422097043	Macrophages
WT_3_GCATCGGAGTGCAACG-1	0.147394699782358	ILC/NK
WT_3_GCATCGGTCAGTGCGC-1	0.10518499551914	TCell/NKT
WT_3_GCATCTCTCGCTCATC-1	0.0347458712072718	Macrophages
WT_3_GCATGATTCTCTGAGA-1	0.0607348610933299	B cells
WT_3_GCATTAGCACTTGAAC-1	0.0659966713609013	B cells
WT_3_GCATTAGCATCTGGGC-1	0.205351427474075	Macrophages
WT_3_GCATTAGTCCAACTAG-1	0.164524388682627	Macrophages
WT_3_GCATTAGTCTTGAGCA-1	0.16218153885546	DC/Monocytes
WT_3_GCCAACGAGATACGAT-1	0.0493534758673665	Macrophages
WT_3_GCCAACGCAGCTCGGT-1	0.0491742414543592	ILC/NK
WT_3_GCCAACGGTACACGTT-1	0.0215977467673793	B cells
WT_3_GCCAGCAAGCTCTATG-1	0.165062091921649	Macrophages
WT_3_GCCAGGTTCGTGCACG-1	0.0671232876712329	B cells
WT_3_GCCAGTGGTCATGCAT-1	0.110818077070798	DC/Monocytes
WT_3_GCCAGTGTCTTCACGC-1	0.0822557931122776	B cells
WT_3_GCCATGGAGCAACTCT-1	0.164818845218282	ILC/NK
WT_3_GCCATGGAGCTACAAA-1	0.15567789015491	ILC/NK
WT_3_GCCATTCCATGACTTG-1	0.140635001920369	Macrophages
WT_3_GCCATTCTCAATCTCT-1	0.0395852003584688	Macrophages
WT_3_GCCCAGACAGGTTCGC-1	0.0378824734348995	Macrophages
WT_3_GCCCGAATCGAGCTGC-1	0.138817052874152	Macrophages
WT_3_GCCCGAATCGGCATAT-1	0.144770195877609	Macrophages
WT_3_GCCGATGCATGACAGG-1	0.155703495071054	TCell/NKT
WT_3_GCCTGTTCAGACTCTA-1	0.0729099987197542	Macrophages
WT_3_GCGAGAAAGCGCATCC-1	0.161387786454999	Macrophages
WT_3_GCGAGAATCTAAGGAA-1	0.0177442068877224	B cells
WT_3_GCGATCGAGACGCTCC-1	0.0944821405709896	TCell/NKT
WT_3_GCGGATCCACTCAGAT-1	0.0232748687748048	Macrophages
WT_3_GCGTGCACAGCTATAC-1	0.0256945333504033	Macrophages
WT_3_GCGTTTCCACAACGTT-1	0.108103955959544	ILC/NK
WT_3_GCGTTTCTCAGCCTCT-1	0.109473818973243	ILC/NK
WT_3_GCTACCTAGTCAATCC-1	0.109973114838049	ILC/NK
WT_3_GCTACCTCAGACCCGT-1	0.1571885802074	Macrophages
WT_3_GCTCAAACAAATGCTC-1	0.0862885674049417	Macrophages
WT_3_GCTGCAGCAGATACTC-1	0.0469082063756241	ILC/NK
WT_3_GCTGGGTTCCACAGGC-1	0.0661887082319805	TCell/NKT
WT_3_GCTTTCGGTCTGTGTA-1	0.122417104083984	Macrophages
WT_3_GGAACCCCAAGAATAC-1	0.0898988605812316	TCell/NKT
WT_3_GGAACCCCACCAATTG-1	0.112828062988094	Macrophages
WT_3_GGAACCCCATTGCCGG-1	0.061490206119575	B cells
WT_3_GGAACCCTCCATCGTC-1	0.207374215849443	Macrophages
WT_3_GGACGTCAGAGGACTC-1	0.193534758673665	Macrophages
WT_3_GGACGTCGTAAGGTCG-1	0.18220458327999	Macrophages
WT_3_GGAGAACCAACCGCCA-1	0.107463833055947	ILC/NK
WT_3_GGAGAACTCCTCAGAA-1	0.213020099859173	Macrophages
WT_3_GGAGGATCATGCGTGC-1	0.129752912559211	ILC/NK
WT_3_GGAGGTAAGCCTGAGA-1	0.135565228523877	Macrophages
WT_3_GGATCTAAGTCATTGC-1	0.107297401101011	Macrophages
WT_3_GGATGTTCAGCATGCC-1	0.1764946869799	Neutrophiles
WT_3_GGCACGTGTCACTGAT-1	0.0931378824734349	Neutrophiles
WT_3_GGCAGTCCAATAAGGT-1	0.137203943157086	Macrophages
WT_3_GGCAGTCCACCAAAGG-1	0.0985789271540136	Macrophages
WT_3_GGCAGTCCACGGTAGA-1	0.0493022660350787	Macrophages
WT_3_GGCGTCATCACTAGCA-1	0.0830879528869543	B cells
WT_3_GGCTGTGCAGCGCTTG-1	0.0462808859300986	B cells
WT_3_GGCTGTGTCCTGCTAC-1	0.067084880297017	ILC/NK
WT_3_GGCTGTGTCTGACGCG-1	0.102688516195109	Macrophages
WT_3_GGCTTGGAGAGAGCAA-1	0.0476379464857253	B cells
WT_3_GGCTTTCAGTTGCTCA-1	0.168826014594802	Macrophages
WT_3_GGGAAGTCATTCGGGC-1	0.0908462424785559	ILC/NK
WT_3_GGGAAGTTCTGACAGT-1	0.162847266675202	Macrophages
WT_3_GGGAGTAGTCTCTCCA-1	0.0232748687748048	ILC/NK
WT_3_GGGATGAGTACGGGAT-1	0.105889130713097	TCell/NKT
WT_3_GGGATGAGTCGTGCCA-1	0.048726155421841	B cells
WT_3_GGGCCATCAGACCAAG-1	0.0970426321853796	TCell/NKT
WT_3_GGGCGTTTCCCATAGA-1	0.0737421584944309	B cells
WT_3_GGGCTACAGGACAGTC-1	0.119280501856356	ILC/NK
WT_3_GGGCTCACACTCCTTG-1	0.0771476123415696	B cells
WT_3_GGGTAGACAAGAGTTA-1	0.0452950966585584	B cells
WT_3_GGGTAGACAAGCTGCC-1	0.0655229804122392	TCell/NKT
WT_3_GGGTCACCATCGTTCC-1	0.199513506593266	Neutrophiles
WT_3_GGGTCTGAGTTTGTCG-1	0.0962744847010626	ILC/NK
WT_3_GGGTCTGGTCCTCAGG-1	0.054333632057355	Macrophages
WT_3_GGGTTTACATAGATGA-1	0.168557162975291	Macrophages
WT_3_GGTAATCTCCGTGCGA-1	0.0417104083984125	TCell/NKT
WT_3_GGTAATCTCCTGCTAC-1	0.151926769939828	Neutrophiles
WT_3_GGTAGAGAGTAACGTA-1	0.0295480732300602	Macrophages
WT_3_GGTCACGAGAAGCTGC-1	0.0781846114453975	ILC/NK
WT_3_GGTCTGGAGCGAAACC-1	0.0620151069005249	TCell/NKT
WT_3_GGTGATTAGGACAGCT-1	0.131558059147356	Macrophages
WT_3_GGTGGCTCATGGTACT-1	0.12692356932531	ILC/NK
WT_3_GGTGTCGGTCGCCTAG-1	0.0400332863909871	ILC/NK
WT_3_GGTGTTAGTAACCCTA-1	0.137306362821662	Macrophages
WT_3_GGTGTTATCTCTCCGA-1	0.0861221354500064	TCell/NKT
WT_3_GGTTGTAGTTGCATTG-1	0.12100883369607	Macrophages
WT_3_GTAACACGTAACCCTA-1	0.0849059019331712	Macrophages
WT_3_GTAACCATCGAGCCAC-1	0.0365894251696326	Macrophages
WT_3_GTAAGTCAGGCGTTAG-1	0.111048521316093	Macrophages
WT_3_GTAATGCCAATGTGGG-1	0.0195621559339393	B cells
WT_3_GTACAACCAAGGCAAC-1	0.0623607732684675	ILC/NK
WT_3_GTACAACGTCCCTAAA-1	0.119997439508386	DC/Monocytes
WT_3_GTACAACGTCGAACAG-1	0.15357828703111	Macrophages
WT_3_GTAGAAATCCATGCAA-1	0.139828447061836	Macrophages
WT_3_GTAGAGGAGGGAACAA-1	0.0542568173089233	B cells
WT_3_GTAGCTATCAGAGCAG-1	0.0542184099347075	TCell/NKT
WT_3_GTAGTACAGAATTCAG-1	0.109332991934451	DC/Monocytes
WT_3_GTAGTACCAAATCAAG-1	0.0774932787095122	Macrophages
WT_3_GTAGTACCATGACGTT-1	0.120074254256817	Macrophages
WT_3_GTAGTACGTTAGGCTT-1	0.158289591601588	ILC/NK
WT_3_GTAGTACTCCAAAGGG-1	0.142478555882729	Macrophages
WT_3_GTATTGGAGAGGCGTT-1	0.0396236077326847	B cells
WT_3_GTCAAGTCAAGACGAC-1	0.118627576494687	Neutrophiles
WT_3_GTCACGGCATAGAATG-1	0.135949302266035	ILC/NK
WT_3_GTCAGCGAGAGTCAGC-1	0.115721418512354	Macrophages
WT_3_GTCAGCGAGATCGCTT-1	0.116784022532326	Macrophages
WT_3_GTCAGCGCATGGAATA-1	0.0550505697093842	TCell/NKT
WT_3_GTCATCCCACAGAAGC-1	0.0936883881705287	TCell/NKT
WT_3_GTCCACTCAGACCATT-1	0.144667776213033	ILC/NK
WT_3_GTCCTCATCCATCAGA-1	0.137933683267187	Macrophages
WT_3_GTCGAATAGCCAGTAG-1	0.108884905901933	DC/Monocytes
WT_3_GTCGCGAAGCAAACAT-1	0.100166431954935	Macrophages
WT_3_GTCGTAAAGACTTGTC-1	0.15607476635514	Macrophages
WT_3_GTCGTAACACCGGAAA-1	0.0820893611573422	B cells
WT_3_GTCGTAAGTACCTTCC-1	0.1224555114582	ILC/NK
WT_3_GTCTACCAGACCGCCT-1	0.0288567404941749	Macrophages
WT_3_GTCTAGATCAACTCTT-1	0.111547817180899	TCell/NKT
WT_3_GTCTAGATCCTTGACC-1	0.0899372679554474	Macrophages
WT_3_GTCTCACAGCGCCATC-1	0.151120215081296	Macrophages
WT_3_GTCTGTCAGTGCCAGA-1	0.18062988093714	Macrophages
WT_3_GTCTGTCGTATTGACC-1	0.151248239662015	Neutrophiles
WT_3_GTCTTTACATACTGTG-1	0.0980284214569197	TCell/NKT
WT_3_GTGACGCAGTGAGGCT-1	0.147241070285495	ILC/NK
WT_3_GTGAGCCTCAGTGTCA-1	0.129368838817053	DC/Monocytes
WT_3_GTGAGGATCCGTAGTA-1	0.144590961464601	Macrophages
WT_3_GTGAGTTAGGCATCTT-1	0.117232108564844	ILC/NK
WT_3_GTGAGTTAGGGTTAAT-1	0.0385353987965689	Macrophages
WT_3_GTGAGTTAGTTTGAGA-1	0.0417872231468442	ILC/NK
WT_3_GTGAGTTGTAACGTTC-1	0.0857764690820638	B cells
WT_3_GTGATGTCAAGACCTT-1	0.130367430546665	Macrophages
WT_3_GTGCACGCACTGGAAG-1	0.146434515426962	Macrophages
WT_3_GTGCGTGTCACGGACC-1	0.0318141083087953	Macrophages
WT_3_GTGCTTCTCAAGGCTT-1	0.18214057098963	DC/Monocytes
WT_3_GTGGAAGCAAGAGGCT-1	0.107425425681731	B cells
WT_3_GTGGCGTAGTAGACCG-1	0.152387658430419	Macrophages
WT_3_GTGGGAAAGGCGCTCT-1	0.125860965305339	Macrophages
WT_3_GTGGGAATCTAGCATG-1	0.12153373447702	Neutrophiles
WT_3_GTGTAACTCAGGGATG-1	0.0373959800281654	Macrophages
WT_3_GTGTCCTCAGAAATCA-1	0.0605428242222507	TCell/NKT
WT_3_GTGTTAGCAGACCGCT-1	0.0633209576238638	B cells
WT_3_GTTACAGCACTCGATA-1	0.185942901036999	DC/Monocytes
WT_3_GTTACAGGTATCGTGT-1	0.0784534630649085	B cells
WT_3_GTTACGAAGCACCCAC-1	0.168121879400845	ILC/NK
WT_3_GTTACGAGTCTTTCAT-1	0.121392907438228	Macrophages
WT_3_GTTACGAGTTCTCCCA-1	0.154602483676866	Macrophages
WT_3_GTTATGGAGCCGATCC-1	0.126181026757137	Neutrophiles
WT_3_GTTCATTCAAACTCGT-1	0.0808091153501472	TCell/NKT
WT_3_GTTCATTGTACTCGAT-1	0.149699142235309	Macrophages
WT_3_GTTCCGTAGGTCCAGA-1	0.132339009089745	ILC/NK
WT_3_GTTCCGTTCAGACTGT-1	0.223031622071438	Neutrophiles
WT_3_GTTCGCTAGAAACACT-1	0.121917808219178	Macrophages
WT_3_GTTCTATCAGCACAGA-1	0.110510818077071	ILC/NK
WT_3_GTTCTATTCGAAGGAC-1	0.131340417360133	Macrophages
WT_3_GTTGCGGTCTCACCCA-1	0.0438356164383562	Macrophages
WT_3_GTTGCTCAGCTGGAGT-1	0.195519139674818	Macrophages
WT_3_GTTGCTCGTTCTCACC-1	0.123364485981308	ILC/NK
WT_3_GTTGTCCTCGACCACG-1	0.0995647164255537	Macrophages
WT_3_GTTTACTAGCTAAACA-1	0.105594674177442	DC/Monocytes
WT_3_GTTTACTAGTAGAATC-1	0.044142875432083	B cells
WT_3_GTTTGGAAGTGGTGAC-1	0.129432851107413	Macrophages
WT_3_TAACACGCAGTTACCA-1	0.0735629240814236	Macrophages
WT_3_TAACTTCCATAGGTAA-1	0.0856612469594162	Macrophages
WT_3_TAAGCACTCTGTACAG-1	0.0889514786839073	DC/Monocytes
WT_3_TAAGCCACACAGTGAG-1	0.139482780693893	Neutrophiles
WT_3_TAAGCCATCACAAGGG-1	0.0479324030213801	TCell/NKT
WT_3_TAATCTCTCGGCATTA-1	0.0667264114710024	B cells
WT_3_TACAACGGTGCAATAA-1	0.116246319293304	Macrophages
WT_3_TACACCCAGGCATGCA-1	0.0755729099987198	TCell/NKT
WT_3_TACAGGTCAGAGTAAT-1	0.15416720010242	Macrophages
WT_3_TACATTCAGGTAGACC-1	0.181423633337601	Macrophages
WT_3_TACATTCTCGTCGACG-1	0.0263858660862886	B cells
WT_3_TACCGGGCATTGCCGG-1	0.16644475739342	Macrophages
WT_3_TACCTCGAGTGCCTCG-1	0.0847906798105236	Macrophages
WT_3_TACCTGCAGAACCGCA-1	0.129650492894636	Macrophages
WT_3_TACGCTCGTCCTTGTC-1	0.0888746639354756	DC/Monocytes
WT_3_TACGGGCAGCGCTGAA-1	0.135514018691589	Macrophages
WT_3_TACGGGCAGGCTAAAT-1	0.089796440916656	TCell/NKT
WT_3_TACGGTAGTTAGGCTT-1	0.0434003328639099	B cells
WT_3_TACGTCCCAGCAGAAC-1	0.0975931378824734	Macrophages
WT_3_TACTGCCTCTCATGCC-1	0.0412495199078223	B cells
WT_3_TACTTCACATGGCACC-1	0.1968505953143	Macrophages
WT_3_TACTTGTAGCCATTTG-1	0.0328383049545513	B cells
WT_3_TACTTGTGTTTGCCGG-1	0.0632441428754321	ILC/NK
WT_3_TAGACCAGTTACACAC-1	0.0884393803610293	TCell/NKT
WT_3_TAGACCATCCAAGCTA-1	0.135552426065805	Macrophages
WT_3_TAGAGTCCACTCCTGT-1	0.0979772116246319	ILC/NK
WT_3_TAGGAGGAGAGTAACT-1	0.223607732684675	Macrophages
WT_3_TAGGAGGCATATGAAG-1	0.10814236333376	TCell/NKT
WT_3_TAGGTACAGCCTGACC-1	0.160005120983229	Macrophages
WT_3_TAGGTACGTGAACTAA-1	0.116655997951607	DC/Monocytes
WT_3_TAGGTTGTCTCTAAGG-1	0.110882089361157	ILC/NK
WT_3_TAGTGCATCTCAGGCG-1	0.106068365126104	Macrophages
WT_3_TATCAGGCACACGTGC-1	0.0346050441684803	Macrophages
WT_3_TATCAGGCACACTGGC-1	0.124811163743439	Macrophages
WT_3_TATCCTAGTCACTACA-1	0.0541031878120599	B cells
WT_3_TATCGCCTCACTCGAA-1	0.13020099859173	Macrophages
WT_3_TATCTTGAGACCACGA-1	0.112828062988094	TCell/NKT
WT_3_TATCTTGCACTATGTG-1	0.069133273588529	Macrophages
WT_3_TATTCCAAGGCCTAAG-1	0.0679170400716938	Macrophages
WT_3_TATTGCTGTTTACCAG-1	0.0635001920368711	Macrophages
WT_3_TATTGGGCAACCTATG-1	0.0643579567276917	Macrophages
WT_3_TCAAGACAGGGACTGT-1	0.161925489694021	Macrophages
WT_3_TCAAGCAGTTGGGATG-1	0.133824094226091	DC/Monocytes
WT_3_TCAAGCATCCTTATAC-1	0.0906670080655486	B cells
WT_3_TCAAGTGGTCAGGTAG-1	0.186352579695302	Macrophages
WT_3_TCAAGTGTCGGCATCG-1	0.08417616182307	Macrophages
WT_3_TCAATTCAGGAACGAA-1	0.141313532198182	Macrophages
WT_3_TCACAAGCAGAGCGTA-1	0.1224555114582	Macrophages
WT_3_TCACAAGCAGGCACTC-1	0.0681858916912047	B cells
WT_3_TCACATTAGACCACGA-1	0.0863653821533734	B cells
WT_3_TCACATTAGCACCGAA-1	0.124913583408014	Macrophages
WT_3_TCACTCGCAAAGCGTG-1	0.169030853923953	Macrophages
WT_3_TCACTCGGTCGTCAGC-1	0.0387146332095762	B cells
WT_3_TCACTCGGTTGCATGT-1	0.0591217513762642	B cells
WT_3_TCAGCAAGTGACATCT-1	0.0423249263858661	TCell/NKT
WT_3_TCAGGGCGTTCTTGTT-1	0.0754960952502881	B cells
WT_3_TCAGTCCTCGAAGGAC-1	0.15154269619767	Macrophages
WT_3_TCATACTTCCGGGACT-1	0.186454999359877	Macrophages
WT_3_TCATATCGTAAGCGGT-1	0.0948534118550762	DC/Monocytes
WT_3_TCATCCGGTTGTCATG-1	0.0667904237613622	B cells
WT_3_TCATGCCTCCTTACCG-1	0.11175265651005	Macrophages
WT_3_TCATGGAGTTAGGGTG-1	0.0753680706695686	TCell/NKT
WT_3_TCATTCAAGGTTTACC-1	0.0596594546152861	Macrophages
WT_3_TCATTTGAGGACATCG-1	0.0395723979003969	Macrophages
WT_3_TCCCACACAAGACGGT-1	0.0593009857892715	B cells
WT_3_TCCCACAGTACGATGG-1	0.0888746639354756	ILC/NK
WT_3_TCCCATGTCTCCACTG-1	0.0868262706439636	ILC/NK
WT_3_TCCGATCTCGGTGTTA-1	0.066073486109333	TCell/NKT
WT_3_TCCGTGTCACAGCCAC-1	0.131289207527845	TCell/NKT
WT_3_TCCGTGTGTCACATTG-1	0.1694661374984	Macrophages
WT_3_TCCGTGTTCGTGCACG-1	0.123031622071438	ILC/NK
WT_3_TCCTAATAGCGCTTCG-1	0.0673025220842402	Macrophages
WT_3_TCCTAATCAAGTTCCA-1	0.0442324926385866	Macrophages
WT_3_TCCTAATGTTTGAACC-1	0.0860453207015747	Macrophages
WT_3_TCCTCCCAGCACCGAA-1	0.0397772372295481	Macrophages
WT_3_TCCTCTTCACCTGAAT-1	0.158712072717962	Macrophages
WT_3_TCCTCTTCACTTACAG-1	0.0422993214697222	Macrophages
WT_3_TCCTCTTCAGGTGACA-1	0.159787479196006	Macrophages
WT_3_TCCTTCTTCTCATAGG-1	0.0989373959800282	Macrophages
WT_3_TCGAACATCATCTATC-1	0.0869670976827551	Macrophages
WT_3_TCGAAGTAGGACGCTA-1	0.0771604147996415	TCell/NKT
WT_3_TCGAAGTGTCTTGCTC-1	0.10006401229036	ILC/NK
WT_3_TCGACCTAGAGGGTGG-1	0.0348866982460632	B cells
WT_3_TCGACCTCACATATGC-1	0.0560619638970682	B cells
WT_3_TCGACCTTCCCGTTGT-1	0.143157086160543	ILC/NK
WT_3_TCGATTTCAAACTCTG-1	0.113250544104468	Macrophages
WT_3_TCGCACTAGATGGCGT-1	0.0412367174497504	Macrophages
WT_3_TCGCACTTCGTAACAC-1	0.11076686723851	ILC/NK
WT_3_TCGCTCAAGGACGGAG-1	0.108680066572782	Macrophages
WT_3_TCGCTCAAGTACTGTC-1	0.11949814364358	Macrophages
WT_3_TCGCTCAGTGGGTCAA-1	0.106068365126104	Macrophages
WT_3_TCGCTCATCCATAGGT-1	0.0784150556906926	B cells
WT_3_TCGCTTGAGGCGCTTC-1	0.126360261170145	Macrophages
WT_3_TCGGGACCAGCGCTTG-1	0.038765843041864	Macrophages
WT_3_TCGGGCATCCTCAGAA-1	0.150057611061324	Macrophages
WT_3_TCGGGTGGTACAGCGA-1	0.142401741134298	ILC/NK
WT_3_TCGGGTGTCGTGGGAA-1	0.116451158622456	Macrophages
WT_3_TCGTAGACAGAACATA-1	0.0860325182435027	TCell/NKT
WT_3_TCGTAGACAGCCGTTG-1	0.155409038535399	Neutrophiles
WT_3_TCGTAGAGTCCCTAAA-1	0.11628472666752	Macrophages
WT_3_TCGTGCTTCGGACGTC-1	0.0319293304314428	B cells
WT_3_TCTACATAGCTACTAC-1	0.0704775316860837	TCell/NKT
WT_3_TCTACATCAACGGTAG-1	0.0384329791319933	B cells
WT_3_TCTACCGTCGCAGTCG-1	0.112904877736525	ILC/NK
WT_3_TCTATCACAAAGAGTT-1	0.109012930482653	Macrophages
WT_3_TCTCCGAGTTGTACGT-1	0.0212776853155806	B cells
WT_3_TCTCTGGTCTTAGCAG-1	0.0839457175777749	Macrophages
WT_3_TCTGGCTGTAGAAACT-1	0.0798745359108949	B cells
WT_3_TCTGGCTGTTTACCTT-1	0.0442196901805147	Macrophages
WT_3_TCTGTCGAGGACCCAA-1	0.124235053130201	Macrophages
WT_3_TCTTCCTCACTTGAAC-1	0.10768147484317	DC/Monocytes
WT_3_TCTTGCGTCTTCGCTG-1	0.0827422865190117	ILC/NK
WT_3_TGACAGTGTACAACGG-1	0.0614005889130713	Macrophages
WT_3_TGACTCCGTATCTCGA-1	0.0706951734733069	B cells
WT_3_TGAGGTTAGTGGTGGT-1	0.131263602611701	Macrophages
WT_3_TGAGTCAGTGTGCTTA-1	0.0290103699910383	TCell/NKT
WT_3_TGATCTTCAGCTGTGC-1	0.116771220074254	ILC/NK
WT_3_TGATGGTAGGTAAAGG-1	0.0629752912559211	TCell/NKT
WT_3_TGATTCTCACTGAGTT-1	0.129048777365254	Macrophages
WT_3_TGATTCTTCGAGAGCA-1	0.113160926897964	Neutrophiles
WT_3_TGATTTCGTCATACCA-1	0.135411599027013	Macrophages
WT_3_TGATTTCGTGGGTATG-1	0.183446421712969	Neutrophiles
WT_3_TGCAGGCTCCACTTCG-1	0.149865574190245	Macrophages
WT_3_TGCAGGCTCCTTCTTC-1	0.156292408142363	ILC/NK
WT_3_TGCAGTAGTTGGTACT-1	0.0133785686851876	Macrophages
WT_3_TGCATCCTCGACTCCT-1	0.150006401229036	ILC/NK
WT_3_TGCATGACATAACGGG-1	0.115145307899117	Macrophages
WT_3_TGCCGAGCAGAGATGC-1	0.0658942516963257	B cells
WT_3_TGCGACGAGAGCCATG-1	0.0673793368326719	B cells
WT_3_TGCGATATCTGAGCAT-1	0.0688516195109461	B cells
WT_3_TGCGGGTAGCGTGCCT-1	0.124452694917424	Macrophages
WT_3_TGCTCGTGTAAGCAAT-1	0.083932915119703	B cells
WT_3_TGCTTCGTCTGGACCG-1	0.0907438228139803	TCell/NKT
WT_3_TGCTTGCAGGTCACCC-1	0.110318781205992	DC/Monocytes
WT_3_TGCTTGCGTACCGTGC-1	0.022698758161567	Macrophages
WT_3_TGCTTGCTCGGAGATG-1	0.0180514658814492	TCell/NKT
WT_3_TGGAACTTCTGTCCGT-1	0.0109845090257329	Macrophages
WT_3_TGGAGAGGTTGCTGAT-1	0.0507873511714249	Macrophages
WT_3_TGGGAGACACGCGCAT-1	0.0764818845218282	ILC/NK
WT_3_TGGGAGATCGGAGCAA-1	0.142081679682499	Macrophages
WT_3_TGGTAGTAGAAGCGAA-1	0.088528997567533	ILC/NK
WT_3_TGGTAGTAGAGCCGTA-1	0.015811035718858	B cells
WT_3_TGGTGATTCTGTCGCT-1	0.177851747535527	Macrophages
WT_3_TGTAAGCTCAACCTTT-1	0.104890538983485	Macrophages
WT_3_TGTCCACCAACACAGG-1	0.041070285494815	B cells
WT_3_TGTCCCAAGGAGTACC-1	0.125707335808475	DC/Monocytes
WT_3_TGTCCCAAGTCTTCGA-1	0.119344514146716	Macrophages
WT_3_TGTCCTGCAATTGCCA-1	0.138432979131993	Macrophages
WT_3_TGTGGCGCACGTACAT-1	0.185366790423761	Neutrophiles
WT_3_TGTTCATCAAGTGGCA-1	0.0619382921520932	Macrophages
WT_3_TGTTCTAAGCCGTAAG-1	0.128971962616822	DC/Monocytes
WT_3_TTAATCCAGTAAGAGG-1	0.098719754192805	Macrophages
WT_3_TTAATCCCAGGAATAT-1	0.106900524900781	ILC/NK
WT_3_TTACGCCAGCTTGTGT-1	0.144091665599795	Macrophages
WT_3_TTACGCCCAGATGCGA-1	0.101229035974907	ILC/NK
WT_3_TTACGTTGTATTGACC-1	0.142004864934067	ILC/NK
WT_3_TTACTGTAGAGTGGCT-1	0.0795416720010242	ILC/NK
WT_3_TTAGTCTTCCACTAGA-1	0.0326974779157598	B cells
WT_3_TTATTGCCACTAAACC-1	0.100883369606965	ILC/NK
WT_3_TTCACCGGTAGGCAAC-1	0.157572653949558	Macrophages
WT_3_TTCCAATTCGCTTGCT-1	0.0541159902701319	B cells
WT_3_TTCCACGAGAAATCCA-1	0.190526181026757	ILC/NK
WT_3_TTCCTAAAGTGTAGAT-1	0.0626424273460504	Macrophages
WT_3_TTCCTCTTCAAAGGAT-1	0.0814748431698886	ILC/NK
WT_3_TTCCTTCTCCATCGTC-1	0.129381641275125	Macrophages
WT_3_TTCGATTCAGCGTGCT-1	0.143259505825118	Macrophages
WT_3_TTCGATTCAGGTGGAT-1	0.11943413135322	ILC/NK
WT_3_TTCGATTCATTCACCC-1	0.0663807451030598	Macrophages
WT_3_TTCGCTGCATAGAAAC-1	0.0777109204967354	TCell/NKT
WT_3_TTCGCTGGTGACTGAG-1	0.126897964409167	DC/Monocytes
WT_3_TTCGGTCAGAAGCGCT-1	0.0496223274868775	Macrophages
WT_3_TTCGGTCTCGAGAGCA-1	0.0529381641275125	Macrophages
WT_3_TTCTAACTCTACCAGA-1	0.207348610933299	DC/Monocytes
WT_3_TTCTCTCTCGACGATT-1	0.0683267187299962	B cells
WT_3_TTCTGTAAGAACGTGC-1	0.0710664447573934	Macrophages
WT_3_TTCTTCCCATTGCTTT-1	0.136883881705287	Neutrophiles
WT_3_TTCTTCCTCAGCTCTC-1	0.05968505953143	TCell/NKT
WT_3_TTCTTGACAGTCGCAC-1	0.0905389834848291	DC/Monocytes
WT_3_TTCTTGATCGTACCTC-1	0.0772756369222891	TCell/NKT
WT_3_TTGACCCTCAACCGAT-1	0.12698758161567	DC/Monocytes
WT_3_TTGACCCTCACACCGG-1	0.0538983484829087	B cells
WT_3_TTGAGTGCAATAGTGA-1	0.0367558571245679	TCell/NKT
WT_3_TTGAGTGTCGAAGGAC-1	0.115875048009218	ILC/NK
WT_3_TTGATGGCAAGATCCT-1	0.0654461656638075	TCell/NKT
WT_3_TTGATGGTCGAAATCC-1	0.112469594162079	Macrophages
WT_3_TTGCATTAGTTGTAAG-1	0.14839329151197	TCell/NKT
WT_3_TTGCATTCATTCTTCA-1	0.0654333632057355	B cells
WT_3_TTGCCTGAGTGATAAC-1	0.0453719114069901	B cells
WT_3_TTGCCTGAGTTGGGAC-1	0.125387274356676	Macrophages
WT_3_TTGCCTGGTGTTAACC-1	0.0730508257585456	ILC/NK
WT_3_TTGCGTCAGAAGGCTC-1	0.163730636282166	Macrophages
WT_3_TTGGATGAGTCATGGG-1	0.0453078991166304	B cells
WT_3_TTGGATGCAAACTCTG-1	0.155844322109845	DC/Monocytes
WT_3_TTGGGATGTGTAGCAG-1	0.205453847138651	Neutrophiles
WT_3_TTGGGTAAGACCTCAT-1	0.173524516707208	Macrophages
WT_3_TTGGGTATCCAAATGC-1	0.109486621431315	Macrophages
WT_3_TTGGTTTTCAACTGGT-1	0.0626040199718346	Macrophages
WT_3_TTGTGGACAATTCGTG-1	0.165151709128153	Neutrophiles
WT_3_TTGTGGAGTCTCTCTG-1	0.163474587120727	DC/Monocytes
WT_3_TTGTGGATCCCTATTA-1	0.0891179106388427	ILC/NK
WT_3_TTGTTCAGTGTGATGG-1	0.158507233388811	Macrophages
WT_3_TTGTTGTTCTCCTGCA-1	0.069888618614774	Macrophages
WT_3_TTTACTGTCGAACGGA-1	0.173204455255409	Macrophages
WT_3_TTTATGCAGGATGGCT-1	0.107771092049674	TCell/NKT
WT_3_TTTATGCTCTGTAACG-1	0.0975675329663295	DC/Monocytes
WT_3_TTTCAGTCACACGGTC-1	0.0557034950710536	ILC/NK
WT_3_TTTCCTCGTTGAGGAC-1	0.11588785046729	Macrophages
WT_3_TTTCGATGTGGTAATA-1	0.0526821149660735	Macrophages
WT_3_TTTGACTAGAAGTATC-1	0.0621303290231724	B cells
WT_3_TTTGATCTCTTACCGC-1	0.0150300857764691	Macrophages
WT_3_TTTGGAGAGATGTTGA-1	0.0659838689028293	Macrophages
WT_3_TTTGGAGTCGACCAAT-1	0.0546921008833696	ILC/NK
WT_3_TTTGGAGTCGACGCTG-1	0.108782486237358	Macrophages
WT_3_TTTGGTTGTCGGATTT-1	0.124785558827295	ILC/NK
WT_3_TTTGTTGCAAGCTACT-1	0.0385610037127128	Macrophages
WT_3_TTTGTTGCATACCACA-1	0.0918064268339521	ILC/NK
PCOS_4_AAACGAACACTGAATC-1	0.0286006913327359	B cells
PCOS_4_AAAGAACCAGCATACT-1	0.0523492510562028	B cells
PCOS_4_AAAGAACCAGTTGAAA-1	0.114697221866598	ILC/NK
PCOS_4_AAAGAACTCTACGCGG-1	0.0689284342593778	Neutrophiles
PCOS_4_AAAGGTACATACGCAT-1	0.123748559723467	ILC/NK
PCOS_4_AAAGGTAGTTATAGAG-1	0.141313532198182	Macrophages
PCOS_4_AAAGTGACACATATGC-1	0.12088080911535	Neutrophiles
PCOS_4_AAAGTGAGTTCAACGT-1	0.127410062732045	ILC/NK
PCOS_4_AAATGGAAGGCTTCCG-1	0.0284342593778005	B cells
PCOS_4_AACAAGACATGGGATG-1	0.101702726923569	Neutrophiles
PCOS_4_AACAAGAGTGACATCT-1	0.0301625912175138	ILC/NK
[truncated: 1,674 more rows]
